# Supplementary material for: Vowel alternation with final i offers an easy-to-learn morphological option for a sex-blind grammatical gender in French
Source: Front Psychol. 2024 Feb 22;15:1310475. doi: 10.3389/fpsyg.2024.1310475 (PMC10938390; doi:10.3389/fpsyg.2024.1310475)
Supplement: Supplementary file 1 [file Data_Sheet_1.ZIP]

Archive with 9 entries (8 files):
- Data_Sheet/
- Data_Sheet/Data Sheet 2.xlsx
- __MACOSX/Data_Sheet/._Data Sheet 2.xlsx
- Data_Sheet/Data Sheet 4.csv
- __MACOSX/Data_Sheet/._Data Sheet 4.csv
- Data_Sheet/Data Sheet 1.docx
- __MACOSX/Data_Sheet/._Data Sheet 1.docx
- Data_Sheet/Data Sheet 3.docx
- __MACOSX/Data_Sheet/._Data Sheet 3.docx
