# Supplementary material for: Vowel alternation with final i offers an easy-to-learn morphological option for a sex-blind grammatical gender in French
Source: Front Psychol. 2024 Feb 22;15:1310475. doi: 10.3389/fpsyg.2024.1310475 (PMC10938390; doi:10.3389/fpsyg.2024.1310475)
Supplement: Supplementary file 1 [file Data_Sheet_1.ZIP › Data_Sheet/Data Sheet 2.xlsx]

## Sheet: Table S2
Supplementary Table S2. Participants’ characteristics.
solution	participant_id	age	sex	language
A	5a19b5076e1ea9000124f940	41	Male	French
A	6150be712c68ef2807dd47c6	38	Male	French
A	5e838c1605d2ad0c14ed684b	25	Male	French
A	5d0f6bebecd8f60019eaf458	40	Male	French
A	61536cfe17f7164b35982a74	52	Male	French
A	5ee1f40e936900235d1aa565	36	Female	French
A	60ec33d38d7e2724ca5a7599	24	Female	French
A	5fd796373420f50e78c593d1	29	Female	French
A	5bb625693e969700019bd28f	32	Female	French
A	6106e8f425253a1b4bc86016	28	Female	French
A	5f1caf052171f856a1e484d2	63	Male	French
A	5ec03be906f9032f895747b4	55	Male	French
A	601036262c357a2e9f3dbb33	32	Male	French
A	5d133cd73f917500196ec691	31	Female	French
A	59a3f7938d2b1600011b3fe4	27	Male	French
A	60df3084249ad3a2d3dc016f	24	Male	French
A	60c7669972a112f3eb09a8f5	22	Female	French
A	608c64e14968cdd8dcbe1be4	23	Male	French
A	5de76e8d36d8256e47625c4f	22	Female	French
A	63d7a57b34a44e2133d4d73e	20	Male	French
A	5f4e5f182ba08b01c5ed4ce1	25	Male	French
A	61072935deba4609cd762540	23	Female	French
A	613784fcf9b7070116efe673	28	Male	French
A	6081483f750f359094b176dc	37	Male	French
A	5c710337bc6ab00001d7aade	33	Male	French
A	61018f718a8e893a7b3627e3	21	Female	French
A	5f4653d8a11887021cbf6829	46	Male	French
A	61324734eb038cd7c1acca12	30	Male	French
A	6151ea29fbdcde1a0b10caf7	48	Male	French
A	5f8f52ffd211991aba7ecd1f	23	Male	French
A	61117bdc5018a505855a3c2b	25	Female	French
A	6108559e8b1310c0725ca8bb	32	Female	French
A	5df147eed7bcba000e1ff211	22	Female	French
A	6109b55cd783cee327eb0130	22	Female	French
A	60269de110c4b0366d7a42ee	22	Female	French
A	5b6dfe205729b200016a5ac5	33	Female	French
A	5f31309d9166bf5c69935045	20	Female	French
A	61631c2953172ecbca26fa11	33	Female	French
A	600c280d1568a109d565f95e	30	Female	French
A	6106aec143961be463a91b43	23	Female	French
B	5761654ab8a48000064fcf48	27	Male	French
B	5aea8ea1a110a00001f7e6a9	26	Male	French
B	5b8fffca220be50001c59858	26	Female	French
B	5c7f9f567438f300133933d0	31	Male	French
B	5ca1196fffab4a00149a02a9	26	Female	French
B	5d64f820c94fbf0001addee8	33	Male	French
B	5d9b58288625d20b17e48528	27	Female	French
B	5e204d9793a68935c36f8f69	32	Male	French
B	5e5d0b6cd66c850172317936	51	Female	French
B	5e79df59ca147f00081b9061	23	Male	French
B	5e8cfd341766840c12eb0c8a	21	Male	French
B	5ea96424997ece05cf573bcb	25	Female	French
B	5ea97250db6f030701177314	32	Male	French
B	5ea972e462dbb607f4d82856	41	Female	French
B	5eaac550c2e646012d6ca899	28	Male	French
B	5eeefd1a1f1b2a3bebb2164e	33	Female	French
B	602a1735bf92e79a5e7cb632	42	Male	French
B	602d8b7b986cfd23e2bc5f04	42	Male	French
B	6062ee5cc6b95aae21bc7c02	41	Male	French
B	6064a1bc59478167ab578d5d	22	Female	French
B	606c5368fded473f4a06db29	22	Female	French
B	606d899d8ab2e8dcf8dba83b	22	Male	French
B	6082e896aaaf609e57c34d5d	22	Female	French
B	60b65205360a673c927216b9	25	Male	French
B	60fc91a0ba04152b8edd446c	21	Female	French
B	60fd73585ec7cfffe518e532	26	Female	French
B	60fd77446fc2b6ce4b0af0a6	26	Female	French
B	61050176e2c6521007c5b4b2	20	Female	French
B	6107c89aca9be4d0dd02c4e6	21	Female	French
B	61081c458f83d8940d9f71b0	23	Female	French
B	6110f9fb544e128285a831bb	21	Female	French
B	6110fd41ffb7d500ce7204a7	20	Female	French
B	6113cf8fcaa8a608ec49cd3e	46	Female	French
B	6131d9995c8cf2e32e1b31fe	32	Male	French
B	613233c42e11150d68da93f9	26	Male	French
B	613334cf5293abe84a78239c	34	Male	French
B	61547b3d6c979606bba67ce9	68	Male	French
B	6155a4dec04439eaed63abdc	36	Male	French
B	616070e7aa56a62c04e81699	48	Male	French
B	6164922ae1964946ed065c12	20	Female	French
I	60fd21bbec3c8504ef2331a4	22	Female	French
I	602d561de3b7ea7653d45892	22	Male	French
I	60a809dbb2be772f3f9f7cc3	50	Male	French
I	5f4d07ebbac15108f43ff9cd	22	Male	French
I	5dea7920381d631928f04be5	34	Female	French
I	6093946a5f570ea8d7ee9cf0	32	Female	French
I	6113f42434e7063304a79cf7	23	Female	French
I	5e88e9c1d1170a582b2a8497	37	Female	French
I	5e440e4f19962228cf949247	35	Male	French
I	5fe150610a5e7fbea05b7c92	25	Male	French
I	61519988b1ae1bd33e03675a	24	Male	French
I	5c54f8071c1e7300011357c1	33	Male	French
I	5b100e01cc27d90001b4f52d	37	Female	French
I	602d82b9151d507f7ecebfd0	60	Female	French
I	5eb34f37d16113140c112fb0	37	Male	French
I	5d164f9b1a4be700176367bd	27	Male	French
I	5d66b4f503b0d900195ca627	57	Male	French
I	5f4407f84d55e40dd21a5032	24	Male	French
I	60b6b0210f85c2e56fb13bf2	22	Female	French
I	5f201637a239d00675904803	25	Female	French
I	5dc5edbde0089e58cec9a739	32	Female	French
I	5e6617541d7e1a3885c45e85	31	Male	French
I	5974ce5364b35a00019dd811	24	Male	French
I	601e4c7e5d4be3277729d716	24	Female	French
I	60db302f9c0d570c7f2e7653	20	Female	French
I	5eae48f0f3540c5177f3474c	47	Male	French
I	610d671491693e4ff410860c	35	Male	French
I	60b22c6dc4f3a47a10ea721e	26	Female	French
I	5ea35bb82788e52de5e56b85	31	Female	French
I	6155ecfa0d833c42fa1407de	26	Female	French
I	60f2e62cfd3c2c4a7c6bbaab	49	Male	French
I	5f7446aa98879409f7b6c66c	24	Female	French
I	5f3d5deb89b1f60e73a6aa46	23	Male	French
I	5ee9c341c6fc7e36629fdcb1	34	Female	French
I	5f0ca3f1a75302116e5ff9f2	41	Female	French
I	5bc8dccd0f10750001d70a1c	39	Male	French
I	60a23ba04a3a2f374dc84c4b	25	Female	French
I	5dab5e7022396f0015ad49a1	24	Male	French
I	5e9ae1ccb0904517424bf970	33	Male	French
I	5f1f51aa30da60148076cf06	21	Female	French

## Sheet: Table S5
Supplementary Table S5. Parameters of the fixed-effects variables of the generalized linear mixed model for words with gender agreement.
	Estimate	Std. Error	z value	Pr(> |z|)	Significativity
(Intercept)	5.3819	0.8725	6.168	6.92e-10	***
sex [Male]	-0.6920	0.2014	-3.436	0.000591	***
solution [A]	-1.7508	0.2488	-7.036	1.97e-12	***
solution [B]	-1.4064	0.2488	-5.653	1.58e-08	***
change [person_epicene]	-1.7856	0.8412	-2.123	0.033782	*
change [person_gendered]	-3.6904	0.8261	-4.467	7.93e-06	***
change [thing_gendered]	-0.8231	0.8464	-0.973	0.330800
POS [ADJ]	-0.3690	0.2994	-1.232	0.217802
POS [DET]	0.2531	0.3213	0.788	0.430821
POS [PRON]	0.9197	0.3498	2.629	0.008561	**

## Sheet: Table S6
Supplementary Table S6. List of incorrect, non-standard forms observed in the translation of test sentences with solution A.
"All forms" gives the total number of translations observed ; erroneous epicene markers are preceded by "error_" ; NA, not applicable.
epicene marker	word to translate	expected translation	all forms	incorrect forms	error_ae	error_aine	error_aire	error_al	error_an	error_xz	variants observed
-ae(s) final	admirés	admiraes	40	11	NA	0	0	0	0	6	admirae (3); admiraés (1); admiraex (1); admiraez (1); admireas (1); admirez (3); admiréz (1);
-ae(s) final	invitée	invitae	40	10	NA	0	3	0	1	1	invitaée (1); invitaes (2); invitaire (3); invitan (1); invité (1); invitea (1); invitéz (1);
-ae(s) final	restés	restaes	39	7	NA	0	0	0	0	2	restae (2); restea (1); resteaes (1); restes (1); restéz (2);
-ae(s) final	trompé	trompae	40	6	NA	0	0	0	0	4	trompaz (1); trompea (1); trompéx (1); trompez (1); trompéz (1); trompté (1);
-ae internal	intellectuel	intellectuael	39	13	NA	0	0	8	1	1	intelectuae (1); intellectuae (1); intellectual (6); intellectuale (1); intellectuan (1); intellectueal (1); intellectuex (1); intelletuaes (1);
-ae internal	quels	quaels	40	10	NA	0	0	5	1	1	quael (2); quaelz (1); qual (2); quals (3); quans (1); quelea (1);
-ae internal	expert	expaert	38	17	NA	0	1	0	0	10	expaer (1); expaire (1); expart (1); expeaert (1); expertae (3); expertx (4); expertz (2); experx (2); experz (2);
-ae internal	première	premiaer	40	24	NA	0	2	0	1	7	premiae (1); premiaere (2); premiair (1); premiaire (2); premiairs (1); premian (1); premiare (3); premieae (1); premièaere (1); premiear (1); premierae (2); premierx (3); premièrx (1); premierz (1); premiex (1); premiez (1); prmièrea (1);
-aine(s)	voisine	voisaine	40	29	6	NA	1	0	6	14	voisaen (2); voisaire (1); voisan (3); voisea (1); voisian (2); voisin (1); voisinae (4); voisinx (6); voisinz (7); voisix (1); voizans (1);
-aire(s) in -taire(s)	amateurs	amataires	40	16	5	0	NA	0	0	5	amatae (1); amataes (1); amataeurs (1); amatairs (1); amatears (1); amateurae (2); amateureas (1); amateurx (1); amateurz (3); amateux (1); amatistes (1); amators (1); amatraires (1);
-aire(s) in -taire(s)	interlocuteur	interlocutaire	40	12	6	0	NA	0	1	1	interlocaeuter (1); interloctear (1); interlocutae (2); interlocutaer (2); interlocutaires (2); interlocuteurae (1); interlocuteurz (1); interlocutiste (1); interlovutant (1);
-aire(s) in -taire(s)	négociatrice	négociataire	40	22	5	0	NA	0	3	9	neciataire (1); négaciatriz (1); négociaire (1); negociatae (1); négociataer (1); négociatean (1); négociatiaes (1); négociatrae (1); negociatraes (1); négociatraire (1); négociatran (1); négociatrans (1); négociatrix (5); negociatriz (2); négociatriz (1); négocitraire (1); negoziare (1);
-aire(s) in -taire(s)	réalisateurs	réalisataires	40	14	2	0	NA	NA	2	4	réalisataeurs (1); réalisatan (1); réalisatants (1); réalisataré (1); réalisataures (1); realisateaurs (1); réalisateurae (1); réalisateurz (3); réalisatistes (1); réalisators (1); réalisatraires (1); realisiz (1);
-aire(s) not in -taire(s)	joueur	jouaire	40	22	7	0	NA	0	2	10	jouae (1); jouaer (4); jouair (2); jouanr (1); jouant (1); jouaz (1); jouer (1); jouerz (1); joueurae (1); joueursae (1); joueurx (2); joueurz (2); joueux (1); joueuz (3);
-al(s)	belle	bial	40	31	15	0	0	NA	1	5	bae (1); bael (10); bal (2); bax (1); beae (1); beal (2); béal (1); bealle (1); bean (1); beauz (2); bel (3); belae (1); bellae (2); belleaux (1); bellz (1); biel (1);
-al(s)	nouvelle	nouval	40	28	17	0	1	NA	1	1	nouvae (1); nouvael (13); nouvaire (1); nouvau (1); nouveal (4); nouvean (1); nouvel (2); nouvelae (1); nouvelea (1); nouvellae (2); nouvelz (1);
-an(s)	certains	certans	39	16	4	0	0	0	NA	12	certae (2); certaeins (1); certaens (1); certainx (2); certainz (7); certanx (1); certanz (2);
-an(s)	écrivains	écrivans	40	26	2	0	6	0	NA	13	écrions (1); écrivaens (1); écrivainae (1); écrivainx (4); ecrivainz (1); écrivainz (8); ecrivaires (1); écrivaires (5); écrivan (1); ecriveans (1); écriveans (1); ecriveas (1);
-an(s)	mécanicien	mécanician	40	17	4	0	3	0	NA	6	mécanaire (1); mecaniaix (1); mécanicae (1); mécaniciaen (3); mécaniciaire (2); mécanicians (1); mécanicianz (1); mécaniciean (2); mécanicienx (2); mécaniciex (1); mécaniciez (1); mécaniens (1);
-an(s)	siens	sians	39	12	0	0	0	0	NA	9	sans (1); sian (2); sianx (1); sienz (7); sieux (1);
-x(-z) for masculine ending in i/u	amies	amiz	40	20	3	0	1	0	0	NA	amaes (1); amaires (1); amiaes (2); amiez (1); amis (2); amix (12); amizs (1);
-x(-z) for masculine ending in i/u	partis	partiz	39	9	1	0	0	0	1	NA	partaes (1); partans (1); parteas (1); partix (5); partus (1);
-x(-z) for masculine ending in i/u	venues	venuz	40	17	10	0	0	0	2	NA	venae (1); venaels (1); venaes (2); venan (1); venuae (2); venuaes (4); venuans (1); venuex (1); venus (1); venux (3);
-x(-z) for other masculine endings	actif	actix	39	12	3	0	1	0	0	NA	actaes (1); actaire (1); actiaef (1); actifae (1); actifx (1); actiph (1); actis (1); actiz (5);
-x(-z) for other masculine endings	amicaux	amicauz	39	17	7	0	2	3	1	NA	amicael (1); amicaels (2); amicaes (3); amicaez (1); amicaires (2); amicals (1); amicalz (2); amicanz (1); amicax (4);
-x(-z) for other masculine endings	championne	championx	40	24	11	0	1	0	6	NA	champaen (1); champiainne (1); champiaire (1); champian (4); champians (1); champianz (1); champioaenne (1); champion (2); championae (1); championaer (1); championnae (6); championnaer (1); championz (2); champioz (1);
-x(-z) for other masculine endings	francais	francaix	40	23	10	0	0	0	1	NA	francae (7); francaere (1); francaes (2); francaiz (12); francans (1);
-x(-z) for other masculine endings	heureuse	heureuz	40	15	4	0	0	0	1	NA	heuraes (1); heuraeu (1); heuraeus (1); heureus (1); heureusae (1); heureusan (1); heureusx (1); heureux (6); heureuze (1); heurex (1);
-x(-z) for other masculine endings	paysannes	paysanz	40	29	13	0	2	0	1	NA	paysae (1); paysaennes (1); paysaens (3); paysaes (1); paysaex (1); paysaires (2); paysan (1); paysanae (1); paysanaes (1); paysanan (1); paysaneas (1); paysannae (1); paysannaes (3); paysannez (2); paysannx (1); paysanx (6); payseans (1); payzan (1);
-x(-z) for other masculine endings	présent	présenx	40	19	4	0	0	0	8	NA	présaen (2); présaent (1); présan (1); présant (5); présanz (1); préseant (1); présentae (1); présentai (1); présentx (1); présentz (1); presenz (1); présenz (3);
-x(-z) for other masculine endings	représentante	représentanx	40	29	12	0	9	0	NA	NA	reeprésentae (1); représaentant (1); représantae (1); représantaire (1); représantanz (1); representae (1); représentae (2); représentaent (1); représentaer (1); representaes (1); representaire (1); représentaire (7); représentaite (1); représentan (2); representans (1); representantae (1); représentantae (2); représentanz (2); représentont (1);
-x(-z) for other masculine endings	supérieure	supérieurx	40	26	5	0	7	0	1	NA	supéraire (1); supériaer (2); supériaére (1); supériaeure (1); supériaire (6); supérian (1); supériear (1); supérieir (1); supérieor (1); supérieur (1); supérieurae (2); supérieuraz (1); superieurea (1); superieurz (1); supérieurz (1); supérieuz (4);
-x(-z) for other masculine endings	tous	touz	79	8	1	0	0	0	1	NA	tans (1); touae (1); toux (6);

## Sheet: Table S7
Supplementary Table S7. List of incorrect, non-standard forms observed in the translation of test sentences with solution B.
"All forms" gives the total number of translations observed ; erroneous epicene markers are preceded by "error_" ; "error_voc_ch" for "erroneous vocalic change", "error_cons_ch" for "erroneous consonantal change" ; NA, not applicable.
epicene marker	word to translate	expected translation	all forms	incorrect forms	error_umlaut	error_èle	error_merging	error_voc_ch	error_cons_ch	variants
-ë(s)	admirés	admiréës	40	4	NA	0	0	0	0	admireas (1); admirëé (1); admirëes (1); admirës (1);
-ë(s)	invitée	invitéë	40	8	NA	0	0	0	0	initëé (1); invité (2); invitë (2); invitea (1); invitëe (1); invitës (1);
-ë(s)	restés	restéës	40	9	NA	0	0	1	0	resté (2); resté¨s (1); resteës (1); restées (1); restëes (1); réstëés (1); restës (1); restéun (1);
-ë(s)	trompé	trompéë	39	6	NA	0	0	0	0	trompë (3); trompéëes (1); trompées (1); trompéës (1);
-ë(s)	amies	amiës	40	12	NA	0	0	0	0	amiees (2); amieës (5); amïes (1); amimes (1); amis (3);
-ë(s)	partis	partiës	40	6	NA	0	0	0	0	partiea (1); partiëes (1); parties (2); partimes (1); partisse (1);
-ë(s)	venues	venuës	40	11	NA	0	0	0	0	venueës (2); venueres (1); venumes (1); venus (6); venusse (1);
-ë(s)	supérieure	supérieurë	40	13	NA	0	0	0	4	supéërieur (1); supérieude (1); supérieule (1); supérieume (1); supérieur (2); supérièure (1); supérieureë (1); supérieuréë (1); supérieurème (1); supérieures (1); supérieurze (1); superieuse (1);
-ë(s)	amicaux	amicalës	40	18	NA	0	10	2	2	amicaeles (1); amicalaux (1); amicales (2); amicalès (2); amicaule (1); amicaules (4); amicaulës (3); amicaumes (2); amicauxl¨s (1); amicueal (1);
-èle(s)	intellectuel	intellectuèle	40	20	11	NA	0	0	3	intellectueël (1); intellectuël (3); intellectuelë (6); intellectuelesse (1); intellectuelle (1); intellectuellë (1); intellectuèlle (2); intellectuelles (2); intellectuem (1); intellectueme (1); intellectuème (1);
-èle(s)	quels	quèles	40	27	8	NA	0	12	2	iels (1); queles (2); quellëa (1); quelleës (1); quellès (1); quellës (4); quèlles (1); quëlles (1); quelleux (1); quëlls (1); quemes (1); quemmes (1); queulles (1); queuls (1); quiels (8); quiesls (1);
merge f and m endings	belle	beaulle	39	14	3	1	NA	1	0	bealle (1); beau (1); beauële (1); beauelle (1); beaule (3); bel (1); bèle (1); bellë (2); bèlle (1); bellea (1); belleux (1);
merge f and m endings	nouvelle	nouveaulle	40	14	2	5	NA	0	1	nouveau (1); nouveauèle (2); nouveauelle (1); nouveaule (3); nouvèle (3); nouvèleë (1); nouvelleau (1); nouvelleë (1); nouveme (1);
merge f and m endings	amateurs	amateurices	40	6	1	0	NA	0	1	amatèmes (1); amateurea (1); amateures (1); amateurës (1); amateuresses (1); amateurzes (1);
merge f and m endings	interlocuteur	interlocuteurice	40	15	2	0	NA	0	1	interlocateurices (1); interlocteure (1); interlocutareur (1); interlocutë (1); interlocutème (1); interlocuteure (1); interlocuteurë (1); interlocuteuresse (1); interlocuteureur (1); interlocuteureuse (1); interlocuteurise (1); interlocuteutrice (1); interlocutrice (2); interlocutrices (1);
merge f and m endings	négociatrice	négociateurice	40	10	1	0	NA	1	1	négociateur (1); négociateurise (1); négociateurtrice (1); négociatraine (1); négociatrëuce (1); negociatricette (1); négociatrime (2); négociatrisive (1); négociatrisse (1);
merge f and m endings	réalisateurs	réalisateurices	40	8	2	0	NA	0	1	réalisatèmes (1); réalisatesses (1); réalisatëura (1); réalisateures (1); réalisateureurs (1); réalisatëurs (1); réalisateurzes (1); réalisateutrices (1);
merge f and m endings	actif	actifive	40	16	4	0	NA	0	2	actide (1); actife (1); actifë (2); actifif (1); actifivime (1); actifve (3); actifvë (1); actime (1); actisifive (1); active (1); activë (1); activif (1); activife (1);
merge f and m endings	joueur	joueurze	39	27	3	0	NA	0	0	jouereuse (1); joueure (1); joueurë (2); joueures (1); joueurës (1); joueureuse (13); joueurice (1); joueurse (4); joueusre (1); joueusse (2);
merge f and m endings	tous	toustes	79	11	0	0	NA	0	0	toust (1); touste (3); tousts (1); toutesses (2); touts (2); toutses (1); touttes (1);
vocalic change	voisine	voisaine	40	33	12	0	2	NA	14	voiseurine (1); voisienne (1); voisime (12); voisin (1); voisinë (9); voisinéë (1); voisinës (1); voisineze (1); voisinine (2); voisintrîcë (1); voisizine (1); voissaine (1); voissine (1);
consonantal change	expert	experde	39	23	15	0	0	0	NA	expère (1); experete (1); expért (1); expërt (1); expertde (1); experte (1); expertë (14); experteme (1); expertte (1); expertz (1);
consonantal change	présent	présende	40	18	14	0	0	0	NA	présennë (1); présentde (1); presentë (1); présente (2); présentë (12); présentessse (1);
consonantal change	représentante	représentande	40	29	14	1	0	0	NA	représandante (1); représantateurice (1); represent (1); représentame (1); représentance (1); représentanme (1); représentanste (1); représentantë (12); réprésentantë (1); représentanteës (1); représentantes (1); représentantesse (1); representanteuse (1); représentantive (1); représentantte (1); représentatrice (1); représenteate (1); représentèle (1);
consonantal change	francais	francaisse	40	18	8	0	0	0	NA	francaime (2); francaise (1); francaisë (7); francaisesse (1); francaismë (1); francaiste (1); francaize (3); franceais (1); francième (1);
consonantal change	heureuse	heureusse	39	25	6	0	5	0	NA	hereusë (1); heurease (1); heureu (1); heureude (2); heureule (1); heureume (2); heureusë (3); heureuseu (1); heureuseux (1); heureusifive (1); heureux (1); heureuxeë (1); heureuxse (3); heureuxsë (1); heureuxze (1); heureuze (4);
consonantal change	certains	certaimes	40	15	8	0	0	1	NA	cerataines (1); certaimës (1); certaims (1); certainéës (1); certaines (2); certainës (6); certeaunes (1); iels (1); quertane (1);
consonantal change	championne	champiome	40	18	8	0	0	1	NA	champiomme (1); championë (4); championeu (1); championme (2); championnë (3); championnea (1); championneaune (1); championnëé (1); championnes (1); championneureuse (1); championneze (1); championnne (1);
consonantal change	écrivains	écrivaimes	40	19	10	0	0	0	NA	écraivaines (1); écrivaims (1); écrivainenne (1); ecrivainës (1); écrivaines (4); écrivainës (8); écrivainmes (1); écriviains (1); écrvainës (1);
consonantal change	mécanicien	mécanicième	40	24	7	0	0	0	NA	mecaniciein (1); mécaniciem (2); mecanicieme (1); mécanicieme (6); mécanicièn (2); mécaniciën (2); mécanicienë (1); mécanicienne (2); mécaniciennë (3); mécaniciènne (1); mécaniciennne (1); mécanieën (1); mécanincienne (1);
consonantal change	paysannes	paysames	40	18	11	0	0	0	NA	paysamës (1); paysammes (1); paysanës (3); paysanmes (2); paysanne (1); paysannës (6); paysanneuses (1); paysanneze (1); paysans (1); paysansës (1);
consonantal change	siens	sièmes	40	19	6	0	0	1	NA	seinnes (1); sian (1); sieëns (1); siemes (5); siemmes (1); siems (1); sienës (1); siènes (1); siennëa (1); siennes (3); siennës (3);
consonantal change	première	premièle	40	31	21	0	0	2	NA	premieëre (1); premiéëre (1); premièëre (2); premieme (2); premième (1); premiër (1); premiere (3); premierë (4); premièrë (6); premiëre (1); prèmierë (1); premiéreë (2); premièreë (1); premieres (1); premierës (1); premièreux (1); premièreze (1); premieure (1);

## Sheet: Table S8
Supplementary Table S8. List of incorrect, non-standard forms observed in the translation of test sentences with solution I.
"All forms" gives the total number of translations observed ; "alternative_I" shows the i-form derived from the masculine whereas a derivation from the feminine is recommanded, and vice versa ; the numbers of these erroneous i-forms are shown in the column "error_I".
feminine/masculine ending	word to translate	expected translation	alternative_I	all forms	incorrect forms	error_I	variants
-ée(s)/-é(s); -ie(s)/-i(s); -ue(s)/-u(s)	admirés	admiréis	admiréis	40	7	0	admiratis (1); admiréi (1); admireis (1); admirésis (1); admiriis (1); admiris (2);
-ée(s)/-é(s); -ie(s)/-i(s); -ue(s)/-u(s)	invitée	invitéi	invitéi	39	8	0	invitéeis (1); inviteis (2); invitéis (1); inviti (3); invitie (1);
-ée(s)/-é(s); -ie(s)/-i(s); -ue(s)/-u(s)	restés	restéis	restéis	39	6	0	restéi (1); resteis (2); resti (1); restiis (1); restis (1);
-ée(s)/-é(s); -ie(s)/-i(s); -ue(s)/-u(s)	trompé	trompéi	trompéi	39	6	0	trompéis (2); trompi (2); trompii (1); trompis (1);
-ée(s)/-é(s); -ie(s)/-i(s); -ue(s)/-u(s)	amies	amiis	amiis	40	4	0	ami (1); amieis (1); amiies (1); amis (1);
-ée(s)/-é(s); -ie(s)/-i(s); -ue(s)/-u(s)	partis	partiis	partiis	38	1	0	partii (1);
-ée(s)/-é(s); -ie(s)/-i(s); -ue(s)/-u(s)	venues	venuis	venuis	40	7	0	veni (1); veniis (2); venueis (3); venusi (1);
-elle(s)/-el(s)	intellectuel	intellectuelli	intellectueli	39	10	5	intellectueli (5); intellectuelis (2); intellectuellis (1); intelluctuelis (1); untellectueli (1);
-elle(s)/-el(s)	quels	quellis	quelis	40	15	8	queils (1); queis (1); quelis (8); quelli (2); quiels (2); quils (1);
-ère(s)/-er(s)	première	premièri	premieri	39	11	6	permieris (1); premieri (6); premièrii (1); premieris (1); premièris (1); premièrri (1);
-eure(s)/-eur(s)	supérieure	supérieuri	supérieuri	40	7	0	supéreuri (1); supérieur (1); supérieurii (1); superieuris (2); supérieuris (1); supériori (1);
-ale(s)/-al(aux)	amicaux	amicalis	amicalis	40	10	0	amicais (3); amicali (1); amicaliis (1); amicaliste (1); amicallis (3); amicilis (1);
-elle(s)/-eau(x)	belle	belli	beaui	40	6	0	beli (2); bella (1); bellis (2); biel (1);
-elle(s)/-eau(x)	nouvelle	nouvelli	nouveaui	40	5	1	nouveaui (1); nouvellis (2); nouviel (1); novellis (1);
different consonants in f/m	actif	activi	actifi	39	7	4	actiffi (1); actifi (4); activii (1); activis (1);
different consonants in f/m	joueur	joueusi	joueuri	40	30	23	joueui (1); joueuri (23); joueuris (4); joueurri (1); joueursi (1);
silent consonant in masculine	expert	experti	experti	40	5	0	experis (1); expertiis (1); expertis (3);
silent consonant in masculine	présent	présenti	présenti	40	6	0	présentéi (1); présenteis (1); présentii (1); presentis (1); présentis (1); prsentis (1);
silent consonant in masculine	représentante	représentanti	représentanti	40	8	0	représantati (1); representantis (1); représentantis (1); réprésentantti (1); representati (1); représentati (1); représenti (1); représentis (1);
silent consonant in masculine	certains	certainis	certainis	39	2	0	certainins (1); certainnis (1);
silent consonant in masculine	championne	championni	championi	40	5	1	championi (1); championnis (4);
silent consonant in masculine	écrivains	écrivainis	écrivainis	40	6	0	écraivainnis (1); écrivainiis (1); écrivainnis (1); ecrivanis (1); écrivanis (2);
silent consonant in masculine	mécanicien	mécanicienni	mécanicieni	40	11	5	mecanicennis (1); mécanici (1); mécanicieni (5); mécanicienis (1); mécaniciennis (2); mécaninin (1);
silent consonant in masculine	paysannes	paysannis	paysanis	40	3	1	paysaniis (1); paysanis (1); paysanneis (1);
silent consonant in masculine	siens	siennis	sienis	39	7	5	sieniis (1); sienins (1); sienis (5);
silent consonant in masculine	voisine	voisini	voisini	40	7	0	voisina (1); voisiniis (1); voisinis (3); voisinni (2);
silent consonant in masculine	francais	francaisi	francaisi	40	3	0	francaisis (1); francaissis (1); francis (1);
silent consonant in masculine	heureuse	heureusi	heureuxi	39	5	0	heureui (1); heureusii (1); heureusis (3);
silent consonant in masculine	tous	toutis	toussis	78	14	0	tiis (1); tousi (7); tousiels (1); tousis (2); toussi (2); touti (1);
-trice(s)/-teur(s)	amateurs	amateuris	amatricis	40	1	1	amatricis (1);
-trice(s)/-teur(s)	interlocuteur	interlocuteuri	interlocutrici	40	8	1	interloctueur (1); interlocuteuris (3); interlocuteurtris (1); interlocutiier (1); interlocutrici (1); interlocutrisi (1);
-trice(s)/-teur(s)	négociatrice	négociateuri	négociatrici	40	19	9	négociateusi (1); négociatreuri (1); négociatri (3); négociatricci (1); négociatrici (9); négociatricis (1); négociatriice (1); negociatris (1); negociatriss (1);
-trice(s)/-teur(s)	réalisateurs	réalisateuris	réalisatricis	40	3	2	réalisatricis (2); réalisits (1);
