# Supplementary material for: Vowel alternation with final i offers an easy-to-learn morphological option for a sex-blind grammatical gender in French
Source: Front Psychol. 2024 Feb 22;15:1310475. doi: 10.3389/fpsyg.2024.1310475 (PMC10938390; doi:10.3389/fpsyg.2024.1310475)
Supplement: Supplementary file 1 [file Data_Sheet_1.ZIP › Data_Sheet/Data Sheet 4.csv]

Supplementary Table S4. Participants’ answers. ,,,,,,,,,,
"Id" corresponds to the participants’ identifiers; "word", to the words’ identifiers for each of the 120 words making up the test sentences; "prompt", to words to translate; "correction", to expected translations; "write", to the participants’ answers; "POS", to "part of speech"; "change", to the five-level variable described in the main text, and "correct", to the binary variable indicating whet…
,,,,,,,,,,
id,word,prompt,correction,write,POS,change,age,sex,solution,correct
5761654ab8a48000064fcf48,86,était,était,était,AUX,no_agreement,27,Male,B,1
5761654ab8a48000064fcf48,91,serra,serra,serra,VERB,no_agreement,27,Male,B,1
5761654ab8a48000064fcf48,37,pour,pour,pour,ADP,no_agreement,27,Male,B,1
5761654ab8a48000064fcf48,90,lui,lui,lui,PRON,person_epicene,27,Male,B,1
5761654ab8a48000064fcf48,56,championne,champiome,champiome,NOUN,person_gendered,27,Male,B,1
5761654ab8a48000064fcf48,23,réalisateurs,réalisateurices,réalisateurices,NOUN,person_gendered,27,Male,B,1
5761654ab8a48000064fcf48,83,paysannes,paysames,paysames,NOUN,person_gendered,27,Male,B,1
5761654ab8a48000064fcf48,103,collègues,collègues,collègeux,NOUN,person_epicene,27,Male,B,0
5761654ab8a48000064fcf48,64,affirmée,affirmée,affirmée,ADJ,thing_gendered,27,Male,B,1
5761654ab8a48000064fcf48,60,ton,ton,ton,NOUN,thing_gendered,27,Male,B,1
5761654ab8a48000064fcf48,19,supérieure,supérieurë,supérieurze,ADJ,person_gendered,27,Male,B,0
5761654ab8a48000064fcf48,7,francais,francaisse,francaisse,ADJ,person_gendered,27,Male,B,1
5761654ab8a48000064fcf48,104,sont,sont,sont,AUX,no_agreement,27,Male,B,1
5761654ab8a48000064fcf48,22,les,les,leas,DET,person_epicene,27,Male,B,0
5761654ab8a48000064fcf48,4,et,et,et,CCONJ,no_agreement,27,Male,B,1
5761654ab8a48000064fcf48,94,en,en,en,SCONJ,no_agreement,27,Male,B,1
5761654ab8a48000064fcf48,67,valu,valu,valu,VERB,no_agreement,27,Male,B,1
5761654ab8a48000064fcf48,65,leur,leur,leur,PRON,person_epicene,27,Male,B,1
5761654ab8a48000064fcf48,107,les,les,les,DET,person_epicene,27,Male,B,1
5761654ab8a48000064fcf48,31,voisine,voisaine,voiseurine,NOUN,person_gendered,27,Male,B,0
5761654ab8a48000064fcf48,78,reprends,reprends,reprends,VERB,no_agreement,27,Male,B,1
5761654ab8a48000064fcf48,38,elle,iel,elleux,PRON,person_gendered,27,Male,B,0
5761654ab8a48000064fcf48,88,expert,experde,experde,NOUN,person_gendered,27,Male,B,1
5761654ab8a48000064fcf48,41,se,se,se,PRON,person_epicene,27,Male,B,1
5761654ab8a48000064fcf48,3,suisse,suisse,suisse,ADJ,person_epicene,27,Male,B,1
5761654ab8a48000064fcf48,26,furent,furent,furent,AUX,no_agreement,27,Male,B,1
5761654ab8a48000064fcf48,84,le,lea,lea,DET,person_gendered,27,Male,B,1
5761654ab8a48000064fcf48,100,certains,certaimes,certaimes,PRON,person_gendered,27,Male,B,1
5761654ab8a48000064fcf48,114,était,était,était,AUX,no_agreement,27,Male,B,1
5761654ab8a48000064fcf48,17,négociatrice,négociateurice,négociateurice,NOUN,person_gendered,27,Male,B,1
5761654ab8a48000064fcf48,81,à,à,à,ADP,no_agreement,27,Male,B,1
5761654ab8a48000064fcf48,113,qui,qui,qui,SCONJ,no_agreement,27,Male,B,1
5761654ab8a48000064fcf48,40,écrivains,écrivaimes,écrivaimes,NOUN,person_gendered,27,Male,B,1
5761654ab8a48000064fcf48,12,un,eune,eune,DET,person_gendered,27,Male,B,1
5761654ab8a48000064fcf48,110,tous,toustes,tous,ADJ,person_gendered,27,Male,B,0
5761654ab8a48000064fcf48,16,nouvelle,nouveaulle,nouvèle,ADJ,person_gendered,27,Male,B,0
5761654ab8a48000064fcf48,76,je,je,je,PRON,person_epicene,27,Male,B,1
5761654ab8a48000064fcf48,47,amies,amiës,amiës,NOUN,person_gendered,27,Male,B,1
5761654ab8a48000064fcf48,35,belle,belle,belle,ADJ,thing_gendered,27,Male,B,1
5761654ab8a48000064fcf48,6,mécanicien,mécanicième,mécanicième,NOUN,person_gendered,27,Male,B,1
5761654ab8a48000064fcf48,69,grands,grands,grands,ADJ,thing_gendered,27,Male,B,1
5761654ab8a48000064fcf48,97,dans,dans,dans,ADP,no_agreement,27,Male,B,1
5761654ab8a48000064fcf48,36,voiture,voiture,voiture,NOUN,thing_gendered,27,Male,B,1
5761654ab8a48000064fcf48,62,sa,sa,san,DET,thing_gendered,27,Male,B,0
5761654ab8a48000064fcf48,42,montrèrent,montrèrent,montrèrent,VERB,no_agreement,27,Male,B,1
5761654ab8a48000064fcf48,117,voulut,voulut,voulut,VERB,no_agreement,27,Male,B,1
5761654ab8a48000064fcf48,82,plusieurs,plusieurs,plusieureuze,DET,person_epicene,27,Male,B,0
5761654ab8a48000064fcf48,18,bien,bien,bien,ADV,no_agreement,27,Male,B,1
5761654ab8a48000064fcf48,101,de,de,de,ADP,no_agreement,27,Male,B,1
5761654ab8a48000064fcf48,68,de,de,de,DET,thing_epicene,27,Male,B,1
5761654ab8a48000064fcf48,28,admirés,admiréës,admiréës,ADJ,person_gendered,27,Male,B,1
5761654ab8a48000064fcf48,5,le,lea,lea,DET,person_gendered,27,Male,B,1
5761654ab8a48000064fcf48,109,sont,sont,sont,AUX,no_agreement,27,Male,B,1
5761654ab8a48000064fcf48,87,un,eune,eune,DET,person_gendered,27,Male,B,1
5761654ab8a48000064fcf48,58,d,d,d,ADP,no_agreement,27,Male,B,1
5761654ab8a48000064fcf48,93,main,main,main,NOUN,thing_gendered,27,Male,B,1
5761654ab8a48000064fcf48,25,ils,iels,iels,PRON,person_gendered,27,Male,B,1
5761654ab8a48000064fcf48,108,siens,sièmes,sian,PRON,person_gendered,27,Male,B,0
5761654ab8a48000064fcf48,75,mais,mais,mais,CCONJ,no_agreement,27,Male,B,1
5761654ab8a48000064fcf48,80,parla,parla,parla,VERB,no_agreement,27,Male,B,1
5761654ab8a48000064fcf48,55,première,premièle,premièreux,ADJ,person_gendered,27,Male,B,0
5761654ab8a48000064fcf48,11,et,et,et,CCONJ,no_agreement,27,Male,B,1
5761654ab8a48000064fcf48,27,tous,toustes,tous,ADJ,person_gendered,27,Male,B,0
5761654ab8a48000064fcf48,59,un,un,un,DET,thing_gendered,27,Male,B,1
5761654ab8a48000064fcf48,119,aucun,auqueune,aucuene,DET,person_gendered,27,Male,B,0
5761654ab8a48000064fcf48,74,trompé,trompéë,trompë,ADJ,person_gendered,27,Male,B,0
5761654ab8a48000064fcf48,13,intellectuel,intellectuèle,intellectuèle,NOUN,person_gendered,27,Male,B,1
5761654ab8a48000064fcf48,9,invitée,invitéë,invitë,NOUN,person_gendered,27,Male,B,0
5761654ab8a48000064fcf48,2,représentante,représentande,représentande,NOUN,person_gendered,27,Male,B,1
5761654ab8a48000064fcf48,71,il,iel,iel,PRON,person_gendered,27,Male,B,1
5761654ab8a48000064fcf48,53,gourmand,gourmand,gourmand,ADJ,thing_gendered,27,Male,B,1
5761654ab8a48000064fcf48,45,amicaux,amicalës,amicueal,ADJ,person_gendered,27,Male,B,0
5761654ab8a48000064fcf48,112,celui,cellui,celleux,PRON,person_gendered,27,Male,B,0
5761654ab8a48000064fcf48,115,présent,présende,présende,ADJ,person_gendered,27,Male,B,1
5761654ab8a48000064fcf48,79,elle,iel,elleux,PRON,person_gendered,27,Male,B,0
5761654ab8a48000064fcf48,52,déjeuner,déjeuner,déjeuner,NOUN,thing_gendered,27,Male,B,1
5761654ab8a48000064fcf48,34,une,une,une,DET,thing_gendered,27,Male,B,1
5761654ab8a48000064fcf48,1,une,eune,eune,DET,person_gendered,27,Male,B,1
5761654ab8a48000064fcf48,99,yeux,yeux,yeu,NOUN,thing_gendered,27,Male,B,0
5761654ab8a48000064fcf48,66,a,a,a,AUX,no_agreement,27,Male,B,1
5761654ab8a48000064fcf48,49,venues,venuës,venuës,ADJ,person_gendered,27,Male,B,1
5761654ab8a48000064fcf48,57,parla,parla,parla,VERB,no_agreement,27,Male,B,1
5761654ab8a48000064fcf48,29,ma,man,mea,DET,person_gendered,27,Male,B,0
5761654ab8a48000064fcf48,48,sont,sont,sont,AUX,no_agreement,27,Male,B,1
5761654ab8a48000064fcf48,73,est,est,est,AUX,no_agreement,27,Male,B,1
5761654ab8a48000064fcf48,54,la,lea,lea,DET,person_gendered,27,Male,B,1
5761654ab8a48000064fcf48,72,s,s,s,PRON,person_epicene,27,Male,B,1
5761654ab8a48000064fcf48,8,l,l,l,DET,person_epicene,27,Male,B,1
5761654ab8a48000064fcf48,44,et,et,et,CCONJ,no_agreement,27,Male,B,1
5761654ab8a48000064fcf48,15,une,eune,eune,DET,person_gendered,27,Male,B,1
5761654ab8a48000064fcf48,106,mais,mais,mais,CCONJ,no_agreement,27,Male,B,1
5761654ab8a48000064fcf48,85,joueur,joueurze,joueureuse,NOUN,person_gendered,27,Male,B,0
5761654ab8a48000064fcf48,63,volonté,volonté,volonté,NOUN,thing_gendered,27,Male,B,1
5761654ab8a48000064fcf48,116,ne,ne,ne,PART,no_agreement,27,Male,B,1
5761654ab8a48000064fcf48,46,des,des,des,DET,person_epicene,27,Male,B,1
5761654ab8a48000064fcf48,50,prendre,prendre,prendre,VERB,no_agreement,27,Male,B,1
5761654ab8a48000064fcf48,33,acheté,acheté,acheté,VERB,no_agreement,27,Male,B,1
5761654ab8a48000064fcf48,21,sont,sont,sont,AUX,no_agreement,27,Male,B,1
5761654ab8a48000064fcf48,92,la,la,la,DET,thing_gendered,27,Male,B,1
5761654ab8a48000064fcf48,39,les,les,leas,DET,person_epicene,27,Male,B,0
5761654ab8a48000064fcf48,43,disponibles,disponibles,disponibles,ADJ,person_epicene,27,Male,B,1
5761654ab8a48000064fcf48,102,tes,tes,tan,DET,person_epicene,27,Male,B,0
5761654ab8a48000064fcf48,118,écouter,écouter,écouter,VERB,no_agreement,27,Male,B,1
5761654ab8a48000064fcf48,51,un,un,un,DET,thing_gendered,27,Male,B,1
5761654ab8a48000064fcf48,77,le,lea,lea,PRON,person_gendered,27,Male,B,1
5761654ab8a48000064fcf48,89,il,iel,iel,PRON,person_gendered,27,Male,B,1
5761654ab8a48000064fcf48,96,regardant,regardant,regardant,VERB,no_agreement,27,Male,B,1
5761654ab8a48000064fcf48,111,restés,restéës,restés,ADJ,person_gendered,27,Male,B,0
5761654ab8a48000064fcf48,70,succès,succès,succès,NOUN,thing_gendered,27,Male,B,1
5761654ab8a48000064fcf48,32,a,a,a,AUX,no_agreement,27,Male,B,1
5761654ab8a48000064fcf48,24,amateurs,amateurices,amateurices,ADJ,person_gendered,27,Male,B,1
5761654ab8a48000064fcf48,105,partis,partiës,partis,ADJ,person_gendered,27,Male,B,0
5761654ab8a48000064fcf48,98,les,les,les,DET,thing_epicene,27,Male,B,1
5761654ab8a48000064fcf48,14,actif,actifive,actifive,ADJ,person_gendered,27,Male,B,1
5761654ab8a48000064fcf48,120,interlocuteur,interlocuteurice,interlocuteurice,NOUN,person_gendered,27,Male,B,1
5761654ab8a48000064fcf48,95,la,lea,lea,PRON,person_gendered,27,Male,B,1
5761654ab8a48000064fcf48,30,belle,beaulle,belleux,ADJ,person_gendered,27,Male,B,0
5761654ab8a48000064fcf48,20,quels,quèles,quèles,PRON,person_gendered,27,Male,B,1
5761654ab8a48000064fcf48,61,chaleureux,chaleureux,chaleureux,ADJ,thing_gendered,27,Male,B,1
5974ce5364b35a00019dd811,28,admirés,admiréis,admiréis,ADJ,person_gendered,24,Male,I,1
5974ce5364b35a00019dd811,69,grands,grands,grands,ADJ,thing_gendered,24,Male,I,1
5974ce5364b35a00019dd811,47,amies,amiis,amiis,NOUN,person_gendered,24,Male,I,1
5974ce5364b35a00019dd811,57,parla,parla,parla,VERB,no_agreement,24,Male,I,1
5974ce5364b35a00019dd811,16,nouvelle,nouvelli,nouvelli,ADJ,person_gendered,24,Male,I,1
5974ce5364b35a00019dd811,38,elle,iel,iel,PRON,person_gendered,24,Male,I,1
5974ce5364b35a00019dd811,2,représentante,représentanti,représentantis,NOUN,person_gendered,24,Male,I,0
5974ce5364b35a00019dd811,22,les,les,iels,DET,person_epicene,24,Male,I,0
5974ce5364b35a00019dd811,53,gourmand,gourmand,gourmand,ADJ,thing_gendered,24,Male,I,1
5974ce5364b35a00019dd811,33,acheté,acheté,achétis,VERB,no_agreement,24,Male,I,0
5974ce5364b35a00019dd811,113,qui,qui,qui,SCONJ,no_agreement,24,Male,I,1
5974ce5364b35a00019dd811,76,je,je,je,PRON,person_epicene,24,Male,I,1
5974ce5364b35a00019dd811,100,certains,certainis,certainis,PRON,person_gendered,24,Male,I,1
5974ce5364b35a00019dd811,87,un,uni,uni,DET,person_gendered,24,Male,I,1
5974ce5364b35a00019dd811,82,plusieurs,plusieurs,plusieuris,DET,person_epicene,24,Male,I,0
5974ce5364b35a00019dd811,118,écouter,écouter,écouter,VERB,no_agreement,24,Male,I,1
5974ce5364b35a00019dd811,64,affirmée,affirmée,affirméis,ADJ,thing_gendered,24,Male,I,0
5974ce5364b35a00019dd811,105,partis,partiis,partiis,ADJ,person_gendered,24,Male,I,1
5974ce5364b35a00019dd811,45,amicaux,amicalis,amicaux,ADJ,person_gendered,24,Male,I,0
5974ce5364b35a00019dd811,74,trompé,trompéi,trompis,ADJ,person_gendered,24,Male,I,0
5974ce5364b35a00019dd811,120,interlocuteur,interlocuteuri,interlocuteuris,NOUN,person_gendered,24,Male,I,0
5974ce5364b35a00019dd811,102,tes,tes,tes,DET,person_epicene,24,Male,I,1
5974ce5364b35a00019dd811,41,se,se,se,PRON,person_epicene,24,Male,I,1
5974ce5364b35a00019dd811,104,sont,sont,sont,AUX,no_agreement,24,Male,I,1
5974ce5364b35a00019dd811,62,sa,sa,sa,DET,thing_gendered,24,Male,I,1
5974ce5364b35a00019dd811,52,déjeuner,déjeuner,déjeuner,NOUN,thing_gendered,24,Male,I,1
5974ce5364b35a00019dd811,43,disponibles,disponibles,disponibles,ADJ,person_epicene,24,Male,I,1
5974ce5364b35a00019dd811,19,supérieure,supérieuri,supérieuris,ADJ,person_gendered,24,Male,I,0
5974ce5364b35a00019dd811,71,il,iel,iel,PRON,person_gendered,24,Male,I,1
5974ce5364b35a00019dd811,34,une,une,uni,DET,thing_gendered,24,Male,I,0
5974ce5364b35a00019dd811,30,belle,belli,belli,ADJ,person_gendered,24,Male,I,1
5974ce5364b35a00019dd811,101,de,de,de,ADP,no_agreement,24,Male,I,1
5974ce5364b35a00019dd811,77,le,li,le,PRON,person_gendered,24,Male,I,0
5974ce5364b35a00019dd811,39,les,les,iels,DET,person_epicene,24,Male,I,0
5974ce5364b35a00019dd811,94,en,en,en,SCONJ,no_agreement,24,Male,I,1
5974ce5364b35a00019dd811,4,et,et,et,CCONJ,no_agreement,24,Male,I,1
5974ce5364b35a00019dd811,8,l,l,l,DET,person_epicene,24,Male,I,1
5974ce5364b35a00019dd811,27,tous,toutis,tous,ADJ,person_gendered,24,Male,I,0
5974ce5364b35a00019dd811,88,expert,experti,expertis,NOUN,person_gendered,24,Male,I,0
5974ce5364b35a00019dd811,44,et,et,et,CCONJ,no_agreement,24,Male,I,1
5974ce5364b35a00019dd811,99,yeux,yeux,yeux,NOUN,thing_gendered,24,Male,I,1
5974ce5364b35a00019dd811,20,quels,quellis,quellis,PRON,person_gendered,24,Male,I,1
5974ce5364b35a00019dd811,83,paysannes,paysannis,paysannis,NOUN,person_gendered,24,Male,I,1
5974ce5364b35a00019dd811,75,mais,mais,mais,CCONJ,no_agreement,24,Male,I,1
5974ce5364b35a00019dd811,93,main,main,main,NOUN,thing_gendered,24,Male,I,1
5974ce5364b35a00019dd811,106,mais,mais,mais,CCONJ,no_agreement,24,Male,I,1
5974ce5364b35a00019dd811,37,pour,pour,pour,ADP,no_agreement,24,Male,I,1
5974ce5364b35a00019dd811,84,le,li,li,DET,person_gendered,24,Male,I,1
5974ce5364b35a00019dd811,112,celui,celli,ciel,PRON,person_gendered,24,Male,I,0
5974ce5364b35a00019dd811,10,heureuse,heureusi,heureusi,ADJ,person_gendered,24,Male,I,1
5974ce5364b35a00019dd811,48,sont,sont,sont,AUX,no_agreement,24,Male,I,1
5974ce5364b35a00019dd811,109,sont,sont,sont,AUX,no_agreement,24,Male,I,1
5974ce5364b35a00019dd811,90,lui,lui,lui,PRON,person_epicene,24,Male,I,1
5974ce5364b35a00019dd811,21,sont,sont,sont,AUX,no_agreement,24,Male,I,1
5974ce5364b35a00019dd811,66,a,a,a,AUX,no_agreement,24,Male,I,1
5974ce5364b35a00019dd811,79,elle,iel,iel,PRON,person_gendered,24,Male,I,1
5974ce5364b35a00019dd811,11,et,et,et,CCONJ,no_agreement,24,Male,I,1
5974ce5364b35a00019dd811,110,tous,toutis,tous,ADJ,person_gendered,24,Male,I,0
5974ce5364b35a00019dd811,15,une,uni,uni,DET,person_gendered,24,Male,I,1
5974ce5364b35a00019dd811,3,suisse,suisse,suissis,ADJ,person_epicene,24,Male,I,0
5974ce5364b35a00019dd811,91,serra,serra,serra,VERB,no_agreement,24,Male,I,1
5974ce5364b35a00019dd811,70,succès,succès,succès,NOUN,thing_gendered,24,Male,I,1
5974ce5364b35a00019dd811,116,ne,ne,ne,PART,no_agreement,24,Male,I,1
5974ce5364b35a00019dd811,117,voulut,voulut,voulut,VERB,no_agreement,24,Male,I,1
5974ce5364b35a00019dd811,67,valu,valu,valu,VERB,no_agreement,24,Male,I,1
5974ce5364b35a00019dd811,23,réalisateurs,réalisateuris,réalisateuris,NOUN,person_gendered,24,Male,I,1
5974ce5364b35a00019dd811,108,siens,siennis,siennis,PRON,person_gendered,24,Male,I,1
5974ce5364b35a00019dd811,92,la,la,la,DET,thing_gendered,24,Male,I,1
5974ce5364b35a00019dd811,86,était,était,était,AUX,no_agreement,24,Male,I,1
5974ce5364b35a00019dd811,40,écrivains,écrivainis,écraivainnis,NOUN,person_gendered,24,Male,I,0
5974ce5364b35a00019dd811,58,d,d,d,ADP,no_agreement,24,Male,I,1
5974ce5364b35a00019dd811,12,un,uni,uni,DET,person_gendered,24,Male,I,1
5974ce5364b35a00019dd811,32,a,a,a,AUX,no_agreement,24,Male,I,1
5974ce5364b35a00019dd811,119,aucun,aucuni,aucun,DET,person_gendered,24,Male,I,0
5974ce5364b35a00019dd811,72,s,s,s,PRON,person_epicene,24,Male,I,1
5974ce5364b35a00019dd811,73,est,est,est,AUX,no_agreement,24,Male,I,1
5974ce5364b35a00019dd811,26,furent,furent,furent,AUX,no_agreement,24,Male,I,1
5974ce5364b35a00019dd811,13,intellectuel,intellectuelli,intellectueli,NOUN,person_gendered,24,Male,I,0
5974ce5364b35a00019dd811,98,les,les,les,DET,thing_epicene,24,Male,I,1
5974ce5364b35a00019dd811,78,reprends,reprends,reprends,VERB,no_agreement,24,Male,I,1
5974ce5364b35a00019dd811,56,championne,championni,championnis,NOUN,person_gendered,24,Male,I,0
5974ce5364b35a00019dd811,60,ton,ton,ton,NOUN,thing_gendered,24,Male,I,1
5974ce5364b35a00019dd811,55,première,premièri,premièris,ADJ,person_gendered,24,Male,I,0
5974ce5364b35a00019dd811,49,venues,venuis,venuis,ADJ,person_gendered,24,Male,I,1
5974ce5364b35a00019dd811,18,bien,bien,bien,ADV,no_agreement,24,Male,I,1
5974ce5364b35a00019dd811,51,un,un,uni,DET,thing_gendered,24,Male,I,0
5974ce5364b35a00019dd811,68,de,de,de,DET,thing_epicene,24,Male,I,1
5974ce5364b35a00019dd811,6,mécanicien,mécanicienni,mécaniciennis,NOUN,person_gendered,24,Male,I,0
5974ce5364b35a00019dd811,9,invitée,invitéi,inviti,NOUN,person_gendered,24,Male,I,0
5974ce5364b35a00019dd811,42,montrèrent,montrèrent,montrèrent,VERB,no_agreement,24,Male,I,1
5974ce5364b35a00019dd811,29,ma,mi,mi,DET,person_gendered,24,Male,I,1
5974ce5364b35a00019dd811,89,il,iel,iel,PRON,person_gendered,24,Male,I,1
5974ce5364b35a00019dd811,65,leur,leur,leuris,PRON,person_epicene,24,Male,I,0
5974ce5364b35a00019dd811,114,était,était,était,AUX,no_agreement,24,Male,I,1
5974ce5364b35a00019dd811,81,à,à,à,ADP,no_agreement,24,Male,I,1
5974ce5364b35a00019dd811,54,la,li,iel,DET,person_gendered,24,Male,I,0
5974ce5364b35a00019dd811,63,volonté,volonté,volonté,NOUN,thing_gendered,24,Male,I,1
5974ce5364b35a00019dd811,35,belle,belle,belli,ADJ,thing_gendered,24,Male,I,0
5974ce5364b35a00019dd811,107,les,les,les,DET,person_epicene,24,Male,I,1
5974ce5364b35a00019dd811,14,actif,activi,activi,ADJ,person_gendered,24,Male,I,1
5974ce5364b35a00019dd811,7,francais,francaisi,francaissis,ADJ,person_gendered,24,Male,I,0
5974ce5364b35a00019dd811,61,chaleureux,chaleureux,chaleureux,ADJ,thing_gendered,24,Male,I,1
5974ce5364b35a00019dd811,115,présent,présenti,présentis,ADJ,person_gendered,24,Male,I,0
5974ce5364b35a00019dd811,111,restés,restéis,restéis,ADJ,person_gendered,24,Male,I,1
5974ce5364b35a00019dd811,97,dans,dans,dans,ADP,no_agreement,24,Male,I,1
5974ce5364b35a00019dd811,50,prendre,prendre,prendre,VERB,no_agreement,24,Male,I,1
5974ce5364b35a00019dd811,25,ils,iels,iles,PRON,person_gendered,24,Male,I,0
5974ce5364b35a00019dd811,17,négociatrice,négociateuri,négociatricis,NOUN,person_gendered,24,Male,I,0
5974ce5364b35a00019dd811,103,collègues,collègues,collègueis,NOUN,person_epicene,24,Male,I,0
5974ce5364b35a00019dd811,59,un,un,un,DET,thing_gendered,24,Male,I,1
5974ce5364b35a00019dd811,24,amateurs,amateuris,amateuris,ADJ,person_gendered,24,Male,I,1
5974ce5364b35a00019dd811,80,parla,parla,parla,VERB,no_agreement,24,Male,I,1
5974ce5364b35a00019dd811,36,voiture,voiture,voiture,NOUN,thing_gendered,24,Male,I,1
5974ce5364b35a00019dd811,95,la,li,li,PRON,person_gendered,24,Male,I,1
5974ce5364b35a00019dd811,46,des,des,des,DET,person_epicene,24,Male,I,1
5974ce5364b35a00019dd811,96,regardant,regardant,regardant,VERB,no_agreement,24,Male,I,1
5974ce5364b35a00019dd811,1,une,uni,iel,DET,person_gendered,24,Male,I,0
5974ce5364b35a00019dd811,85,joueur,joueusi,joueuris,NOUN,person_gendered,24,Male,I,0
5974ce5364b35a00019dd811,31,voisine,voisini,voisini,NOUN,person_gendered,24,Male,I,1
5974ce5364b35a00019dd811,5,le,li,li,DET,person_gendered,24,Male,I,1
59a3f7938d2b1600011b3fe4,47,amies,amiz,amiz,NOUN,person_gendered,27,Male,A,1
59a3f7938d2b1600011b3fe4,33,acheté,acheté,achetea,VERB,no_agreement,27,Male,A,0
59a3f7938d2b1600011b3fe4,27,tous,touz,tous,ADJ,person_gendered,27,Male,A,0
59a3f7938d2b1600011b3fe4,63,volonté,volonté,volontae,NOUN,thing_gendered,27,Male,A,0
59a3f7938d2b1600011b3fe4,1,une,an,an,DET,person_gendered,27,Male,A,1
59a3f7938d2b1600011b3fe4,82,plusieurs,plusieurs,plusieurs,DET,person_epicene,27,Male,A,1
59a3f7938d2b1600011b3fe4,62,sa,sa,sa,DET,thing_gendered,27,Male,A,1
59a3f7938d2b1600011b3fe4,66,a,a,a,AUX,no_agreement,27,Male,A,1
59a3f7938d2b1600011b3fe4,54,la,lu,lu,DET,person_gendered,27,Male,A,1
59a3f7938d2b1600011b3fe4,50,prendre,prendre,prendre,VERB,no_agreement,27,Male,A,1
59a3f7938d2b1600011b3fe4,59,un,un,un,DET,thing_gendered,27,Male,A,1
59a3f7938d2b1600011b3fe4,39,les,les,les,DET,person_epicene,27,Male,A,1
59a3f7938d2b1600011b3fe4,120,interlocuteur,interlocutaire,interlocutaire,NOUN,person_gendered,27,Male,A,1
59a3f7938d2b1600011b3fe4,51,un,un,un,DET,thing_gendered,27,Male,A,1
59a3f7938d2b1600011b3fe4,96,regardant,regardant,regardant,VERB,no_agreement,27,Male,A,1
59a3f7938d2b1600011b3fe4,34,une,une,une,DET,thing_gendered,27,Male,A,1
59a3f7938d2b1600011b3fe4,87,un,an,an,DET,person_gendered,27,Male,A,1
59a3f7938d2b1600011b3fe4,46,des,des,des,DET,person_epicene,27,Male,A,1
59a3f7938d2b1600011b3fe4,76,je,je,je,PRON,person_epicene,27,Male,A,1
59a3f7938d2b1600011b3fe4,88,expert,expaert,expaert,NOUN,person_gendered,27,Male,A,1
59a3f7938d2b1600011b3fe4,77,le,lu,lu,PRON,person_gendered,27,Male,A,1
59a3f7938d2b1600011b3fe4,119,aucun,aucan,aucean,DET,person_gendered,27,Male,A,0
59a3f7938d2b1600011b3fe4,53,gourmand,gourmand,gourmand,ADJ,thing_gendered,27,Male,A,1
59a3f7938d2b1600011b3fe4,45,amicaux,amicauz,amicaux,ADJ,person_gendered,27,Male,A,0
59a3f7938d2b1600011b3fe4,78,reprends,reprends,reprends,VERB,no_agreement,27,Male,A,1
59a3f7938d2b1600011b3fe4,64,affirmée,affirmée,affirmae,ADJ,thing_gendered,27,Male,A,0
59a3f7938d2b1600011b3fe4,114,était,était,était,AUX,no_agreement,27,Male,A,1
59a3f7938d2b1600011b3fe4,111,restés,restaes,restés,ADJ,person_gendered,27,Male,A,0
59a3f7938d2b1600011b3fe4,95,la,lu,lu,PRON,person_gendered,27,Male,A,1
59a3f7938d2b1600011b3fe4,94,en,en,en,SCONJ,no_agreement,27,Male,A,1
59a3f7938d2b1600011b3fe4,22,les,les,les,DET,person_epicene,27,Male,A,1
59a3f7938d2b1600011b3fe4,58,d,d,d,ADP,no_agreement,27,Male,A,1
59a3f7938d2b1600011b3fe4,6,mécanicien,mécanician,mécaniciean,NOUN,person_gendered,27,Male,A,0
59a3f7938d2b1600011b3fe4,8,l,l,l,DET,person_epicene,27,Male,A,1
59a3f7938d2b1600011b3fe4,37,pour,pour,pour,ADP,no_agreement,27,Male,A,1
59a3f7938d2b1600011b3fe4,49,venues,venuz,venuz,ADJ,person_gendered,27,Male,A,1
59a3f7938d2b1600011b3fe4,101,de,de,de,ADP,no_agreement,27,Male,A,1
59a3f7938d2b1600011b3fe4,7,francais,francaix,francaiz,ADJ,person_gendered,27,Male,A,0
59a3f7938d2b1600011b3fe4,31,voisine,voisaine,voisinz,NOUN,person_gendered,27,Male,A,0
59a3f7938d2b1600011b3fe4,13,intellectuel,intellectuael,intellectuael,NOUN,person_gendered,27,Male,A,1
59a3f7938d2b1600011b3fe4,2,représentante,représentanx,représentaire,NOUN,person_gendered,27,Male,A,0
59a3f7938d2b1600011b3fe4,69,grands,grands,grands,ADJ,thing_gendered,27,Male,A,1
59a3f7938d2b1600011b3fe4,11,et,et,et,CCONJ,no_agreement,27,Male,A,1
59a3f7938d2b1600011b3fe4,61,chaleureux,chaleureux,chaleureux,ADJ,thing_gendered,27,Male,A,1
59a3f7938d2b1600011b3fe4,55,première,premiaer,premiear,ADJ,person_gendered,27,Male,A,0
59a3f7938d2b1600011b3fe4,91,serra,serra,serra,VERB,no_agreement,27,Male,A,1
59a3f7938d2b1600011b3fe4,57,parla,parla,parla,VERB,no_agreement,27,Male,A,1
59a3f7938d2b1600011b3fe4,74,trompé,trompae,trompae,ADJ,person_gendered,27,Male,A,1
59a3f7938d2b1600011b3fe4,92,la,la,la,DET,thing_gendered,27,Male,A,1
59a3f7938d2b1600011b3fe4,67,valu,valu,valu,VERB,no_agreement,27,Male,A,1
59a3f7938d2b1600011b3fe4,117,voulut,voulut,voulut,VERB,no_agreement,27,Male,A,1
59a3f7938d2b1600011b3fe4,86,était,était,était,AUX,no_agreement,27,Male,A,1
59a3f7938d2b1600011b3fe4,17,négociatrice,négociataire,négociataire,NOUN,person_gendered,27,Male,A,1
59a3f7938d2b1600011b3fe4,112,celui,céal,celua,PRON,person_gendered,27,Male,A,0
59a3f7938d2b1600011b3fe4,14,actif,actix,actif,ADJ,person_gendered,27,Male,A,0
59a3f7938d2b1600011b3fe4,85,joueur,jouaire,jouaer,NOUN,person_gendered,27,Male,A,0
59a3f7938d2b1600011b3fe4,70,succès,succès,succès,NOUN,thing_gendered,27,Male,A,1
59a3f7938d2b1600011b3fe4,81,à,à,à,ADP,no_agreement,27,Male,A,1
59a3f7938d2b1600011b3fe4,9,invitée,invitae,invitae,NOUN,person_gendered,27,Male,A,1
59a3f7938d2b1600011b3fe4,115,présent,présenx,préseant,ADJ,person_gendered,27,Male,A,0
59a3f7938d2b1600011b3fe4,80,parla,parla,parlae,VERB,no_agreement,27,Male,A,0
59a3f7938d2b1600011b3fe4,71,il,al,al,PRON,person_gendered,27,Male,A,1
59a3f7938d2b1600011b3fe4,89,il,al,al,PRON,person_gendered,27,Male,A,1
59a3f7938d2b1600011b3fe4,19,supérieure,supérieurx,supériear,ADJ,person_gendered,27,Male,A,0
59a3f7938d2b1600011b3fe4,103,collègues,collègues,collègues,NOUN,person_epicene,27,Male,A,1
59a3f7938d2b1600011b3fe4,16,nouvelle,nouval,nouveal,ADJ,person_gendered,27,Male,A,0
59a3f7938d2b1600011b3fe4,93,main,main,main,NOUN,thing_gendered,27,Male,A,1
59a3f7938d2b1600011b3fe4,28,admirés,admiraes,admiraes,ADJ,person_gendered,27,Male,A,1
59a3f7938d2b1600011b3fe4,100,certains,certans,certains,PRON,person_gendered,27,Male,A,0
59a3f7938d2b1600011b3fe4,90,lui,lu,lu,PRON,person_epicene,27,Male,A,1
59a3f7938d2b1600011b3fe4,24,amateurs,amataires,amataires,ADJ,person_gendered,27,Male,A,1
59a3f7938d2b1600011b3fe4,110,tous,touz,tous,ADJ,person_gendered,27,Male,A,0
59a3f7938d2b1600011b3fe4,40,écrivains,écrivans,écrivainz,NOUN,person_gendered,27,Male,A,0
59a3f7938d2b1600011b3fe4,84,le,lu,lu,DET,person_gendered,27,Male,A,1
59a3f7938d2b1600011b3fe4,116,ne,ne,ne,PART,no_agreement,27,Male,A,1
59a3f7938d2b1600011b3fe4,25,ils,als,als,PRON,person_gendered,27,Male,A,1
59a3f7938d2b1600011b3fe4,5,le,lu,le,DET,person_gendered,27,Male,A,0
59a3f7938d2b1600011b3fe4,107,les,les,les,DET,person_epicene,27,Male,A,1
59a3f7938d2b1600011b3fe4,79,elle,al,lu,PRON,person_gendered,27,Male,A,0
59a3f7938d2b1600011b3fe4,15,une,an,an,DET,person_gendered,27,Male,A,1
59a3f7938d2b1600011b3fe4,23,réalisateurs,réalisataires,réalisataires,NOUN,person_gendered,27,Male,A,1
59a3f7938d2b1600011b3fe4,56,championne,championx,championz,NOUN,person_gendered,27,Male,A,0
59a3f7938d2b1600011b3fe4,10,heureuse,heureuz,heureuz,ADJ,person_gendered,27,Male,A,1
59a3f7938d2b1600011b3fe4,118,écouter,écouter,écouter,VERB,no_agreement,27,Male,A,1
59a3f7938d2b1600011b3fe4,36,voiture,voiture,voiture,NOUN,thing_gendered,27,Male,A,1
59a3f7938d2b1600011b3fe4,106,mais,mais,mais,CCONJ,no_agreement,27,Male,A,1
59a3f7938d2b1600011b3fe4,42,montrèrent,montrèrent,montrèrent,VERB,no_agreement,27,Male,A,1
59a3f7938d2b1600011b3fe4,104,sont,sont,sont,AUX,no_agreement,27,Male,A,1
59a3f7938d2b1600011b3fe4,12,un,an,an,DET,person_gendered,27,Male,A,1
59a3f7938d2b1600011b3fe4,32,a,a,a,AUX,no_agreement,27,Male,A,1
59a3f7938d2b1600011b3fe4,4,et,et,et,CCONJ,no_agreement,27,Male,A,1
59a3f7938d2b1600011b3fe4,21,sont,sont,sont,AUX,no_agreement,27,Male,A,1
59a3f7938d2b1600011b3fe4,75,mais,mais,mais,CCONJ,no_agreement,27,Male,A,1
59a3f7938d2b1600011b3fe4,72,s,s,sea,PRON,person_epicene,27,Male,A,0
59a3f7938d2b1600011b3fe4,60,ton,ton,ton,NOUN,thing_gendered,27,Male,A,1
59a3f7938d2b1600011b3fe4,105,partis,partiz,partis,ADJ,person_gendered,27,Male,A,0
59a3f7938d2b1600011b3fe4,18,bien,bien,bien,ADV,no_agreement,27,Male,A,1
59a3f7938d2b1600011b3fe4,102,tes,tes,tes,DET,person_epicene,27,Male,A,1
59a3f7938d2b1600011b3fe4,26,furent,furent,furent,AUX,no_agreement,27,Male,A,1
59a3f7938d2b1600011b3fe4,44,et,et,et,CCONJ,no_agreement,27,Male,A,1
59a3f7938d2b1600011b3fe4,52,déjeuner,déjeuner,déjeuner,NOUN,thing_gendered,27,Male,A,1
59a3f7938d2b1600011b3fe4,43,disponibles,disponibles,disponibles,ADJ,person_epicene,27,Male,A,1
59a3f7938d2b1600011b3fe4,109,sont,sont,sont,AUX,no_agreement,27,Male,A,1
59a3f7938d2b1600011b3fe4,99,yeux,yeux,yeux,NOUN,thing_gendered,27,Male,A,1
59a3f7938d2b1600011b3fe4,113,qui,qui,qui,SCONJ,no_agreement,27,Male,A,1
59a3f7938d2b1600011b3fe4,83,paysannes,paysanz,payseans,NOUN,person_gendered,27,Male,A,0
59a3f7938d2b1600011b3fe4,48,sont,sont,sont,AUX,no_agreement,27,Male,A,1
59a3f7938d2b1600011b3fe4,41,se,se,se,PRON,person_epicene,27,Male,A,1
59a3f7938d2b1600011b3fe4,3,suisse,suisse,suisse,ADJ,person_epicene,27,Male,A,1
59a3f7938d2b1600011b3fe4,20,quels,quaels,quels,PRON,person_gendered,27,Male,A,0
59a3f7938d2b1600011b3fe4,97,dans,dans,dans,ADP,no_agreement,27,Male,A,1
59a3f7938d2b1600011b3fe4,38,elle,al,al,PRON,person_gendered,27,Male,A,1
59a3f7938d2b1600011b3fe4,98,les,les,les,DET,thing_epicene,27,Male,A,1
59a3f7938d2b1600011b3fe4,30,belle,bial,beal,ADJ,person_gendered,27,Male,A,0
59a3f7938d2b1600011b3fe4,68,de,de,de,DET,thing_epicene,27,Male,A,1
59a3f7938d2b1600011b3fe4,108,siens,sians,siens,PRON,person_gendered,27,Male,A,0
59a3f7938d2b1600011b3fe4,29,ma,mu,lu,DET,person_gendered,27,Male,A,0
59a3f7938d2b1600011b3fe4,65,leur,leur,leur,PRON,person_epicene,27,Male,A,1
59a3f7938d2b1600011b3fe4,35,belle,belle,belle,ADJ,thing_gendered,27,Male,A,1
5a19b5076e1ea9000124f940,86,était,était,était,AUX,no_agreement,41,Male,A,1
5a19b5076e1ea9000124f940,38,elle,al,al,PRON,person_gendered,41,Male,A,1
5a19b5076e1ea9000124f940,12,un,an,lu,DET,person_gendered,41,Male,A,0
5a19b5076e1ea9000124f940,77,le,lu,le,PRON,person_gendered,41,Male,A,0
5a19b5076e1ea9000124f940,94,en,en,en,SCONJ,no_agreement,41,Male,A,1
5a19b5076e1ea9000124f940,41,se,se,se,PRON,person_epicene,41,Male,A,1
5a19b5076e1ea9000124f940,73,est,est,est,AUX,no_agreement,41,Male,A,1
5a19b5076e1ea9000124f940,103,collègues,collègues,collègues,NOUN,person_epicene,41,Male,A,1
5a19b5076e1ea9000124f940,63,volonté,volonté,volonté,NOUN,thing_gendered,41,Male,A,1
5a19b5076e1ea9000124f940,85,joueur,jouaire,joueur,NOUN,person_gendered,41,Male,A,0
5a19b5076e1ea9000124f940,18,bien,bien,bien,ADV,no_agreement,41,Male,A,1
5a19b5076e1ea9000124f940,58,d,d,d,ADP,no_agreement,41,Male,A,1
5a19b5076e1ea9000124f940,89,il,al,al,PRON,person_gendered,41,Male,A,1
5a19b5076e1ea9000124f940,99,yeux,yeux,yeux,NOUN,thing_gendered,41,Male,A,1
5a19b5076e1ea9000124f940,51,un,un,un,DET,thing_gendered,41,Male,A,1
5a19b5076e1ea9000124f940,30,belle,bial,belle,ADJ,person_gendered,41,Male,A,0
5a19b5076e1ea9000124f940,67,valu,valu,valu,VERB,no_agreement,41,Male,A,1
5a19b5076e1ea9000124f940,84,le,lu,le,DET,person_gendered,41,Male,A,0
5a19b5076e1ea9000124f940,108,siens,sians,siens,PRON,person_gendered,41,Male,A,0
5a19b5076e1ea9000124f940,37,pour,pour,pour,ADP,no_agreement,41,Male,A,1
5a19b5076e1ea9000124f940,45,amicaux,amicauz,amicaux,ADJ,person_gendered,41,Male,A,0
5a19b5076e1ea9000124f940,3,suisse,suisse,suisse,ADJ,person_epicene,41,Male,A,1
5a19b5076e1ea9000124f940,90,lui,lu,lui,PRON,person_epicene,41,Male,A,0
5a19b5076e1ea9000124f940,87,un,an,un,DET,person_gendered,41,Male,A,0
5a19b5076e1ea9000124f940,56,championne,championx,championne,NOUN,person_gendered,41,Male,A,0
5a19b5076e1ea9000124f940,5,le,lu,al,DET,person_gendered,41,Male,A,0
5a19b5076e1ea9000124f940,24,amateurs,amataires,amateurs,ADJ,person_gendered,41,Male,A,0
5a19b5076e1ea9000124f940,40,écrivains,écrivans,écrivains,NOUN,person_gendered,41,Male,A,0
5a19b5076e1ea9000124f940,66,a,a,a,AUX,no_agreement,41,Male,A,1
5a19b5076e1ea9000124f940,2,représentante,représentanx,représentante,NOUN,person_gendered,41,Male,A,0
5a19b5076e1ea9000124f940,70,succès,succès,succès,NOUN,thing_gendered,41,Male,A,1
5a19b5076e1ea9000124f940,62,sa,sa,sa,DET,thing_gendered,41,Male,A,1
5a19b5076e1ea9000124f940,23,réalisateurs,réalisataires,réalisataires,NOUN,person_gendered,41,Male,A,1
5a19b5076e1ea9000124f940,50,prendre,prendre,prendre,VERB,no_agreement,41,Male,A,1
5a19b5076e1ea9000124f940,47,amies,amiz,amies,NOUN,person_gendered,41,Male,A,0
5a19b5076e1ea9000124f940,65,leur,leur,leur,PRON,person_epicene,41,Male,A,1
5a19b5076e1ea9000124f940,116,ne,ne,ne,PART,no_agreement,41,Male,A,1
5a19b5076e1ea9000124f940,91,serra,serra,serra,VERB,no_agreement,41,Male,A,1
5a19b5076e1ea9000124f940,100,certains,certans,certains,PRON,person_gendered,41,Male,A,0
5a19b5076e1ea9000124f940,106,mais,mais,mais,CCONJ,no_agreement,41,Male,A,1
5a19b5076e1ea9000124f940,29,ma,mu,ma,DET,person_gendered,41,Male,A,0
5a19b5076e1ea9000124f940,81,à,à,à,ADP,no_agreement,41,Male,A,1
5a19b5076e1ea9000124f940,61,chaleureux,chaleureux,chaleureux,ADJ,thing_gendered,41,Male,A,1
5a19b5076e1ea9000124f940,36,voiture,voiture,voiture,NOUN,thing_gendered,41,Male,A,1
5a19b5076e1ea9000124f940,16,nouvelle,nouval,nouveal,ADJ,person_gendered,41,Male,A,0
5a19b5076e1ea9000124f940,110,tous,touz,tous,ADJ,person_gendered,41,Male,A,0
5a19b5076e1ea9000124f940,79,elle,al,al,PRON,person_gendered,41,Male,A,1
5a19b5076e1ea9000124f940,19,supérieure,supérieurx,supérieure,ADJ,person_gendered,41,Male,A,0
5a19b5076e1ea9000124f940,44,et,et,et,CCONJ,no_agreement,41,Male,A,1
5a19b5076e1ea9000124f940,27,tous,touz,tous,ADJ,person_gendered,41,Male,A,0
5a19b5076e1ea9000124f940,76,je,je,je,PRON,person_epicene,41,Male,A,1
5a19b5076e1ea9000124f940,39,les,les,les,DET,person_epicene,41,Male,A,1
5a19b5076e1ea9000124f940,83,paysannes,paysanz,paysaens,NOUN,person_gendered,41,Male,A,0
5a19b5076e1ea9000124f940,46,des,des,des,DET,person_epicene,41,Male,A,1
5a19b5076e1ea9000124f940,102,tes,tes,tes,DET,person_epicene,41,Male,A,1
5a19b5076e1ea9000124f940,34,une,une,une,DET,thing_gendered,41,Male,A,1
5a19b5076e1ea9000124f940,60,ton,ton,ton,NOUN,thing_gendered,41,Male,A,1
5a19b5076e1ea9000124f940,113,qui,qui,qui,SCONJ,no_agreement,41,Male,A,1
5a19b5076e1ea9000124f940,10,heureuse,heureuz,heureusx,ADJ,person_gendered,41,Male,A,0
5a19b5076e1ea9000124f940,93,main,main,main,NOUN,thing_gendered,41,Male,A,1
5a19b5076e1ea9000124f940,4,et,et,et,CCONJ,no_agreement,41,Male,A,1
5a19b5076e1ea9000124f940,96,regardant,regardant,regardant,VERB,no_agreement,41,Male,A,1
5a19b5076e1ea9000124f940,22,les,les,les,DET,person_epicene,41,Male,A,1
5a19b5076e1ea9000124f940,119,aucun,aucan,aucun,DET,person_gendered,41,Male,A,0
5a19b5076e1ea9000124f940,59,un,un,un,DET,thing_gendered,41,Male,A,1
5a19b5076e1ea9000124f940,117,voulut,voulut,voulut,VERB,no_agreement,41,Male,A,1
5a19b5076e1ea9000124f940,17,négociatrice,négociataire,négociataire,NOUN,person_gendered,41,Male,A,1
5a19b5076e1ea9000124f940,112,celui,céal,cael,PRON,person_gendered,41,Male,A,0
5a19b5076e1ea9000124f940,8,l,l,l,DET,person_epicene,41,Male,A,1
5a19b5076e1ea9000124f940,54,la,lu,lu,DET,person_gendered,41,Male,A,1
5a19b5076e1ea9000124f940,115,présent,présenx,présent,ADJ,person_gendered,41,Male,A,0
5a19b5076e1ea9000124f940,114,était,était,était,AUX,no_agreement,41,Male,A,1
5a19b5076e1ea9000124f940,11,et,et,et,CCONJ,no_agreement,41,Male,A,1
5a19b5076e1ea9000124f940,88,expert,expaert,expert,NOUN,person_gendered,41,Male,A,0
5a19b5076e1ea9000124f940,118,écouter,écouter,écouter,VERB,no_agreement,41,Male,A,1
5a19b5076e1ea9000124f940,98,les,les,les,DET,thing_epicene,41,Male,A,1
5a19b5076e1ea9000124f940,57,parla,parla,parla,VERB,no_agreement,41,Male,A,1
5a19b5076e1ea9000124f940,78,reprends,reprends,reprends,VERB,no_agreement,41,Male,A,1
5a19b5076e1ea9000124f940,20,quels,quaels,quels,PRON,person_gendered,41,Male,A,0
5a19b5076e1ea9000124f940,9,invitée,invitae,invitée,NOUN,person_gendered,41,Male,A,0
5a19b5076e1ea9000124f940,72,s,s,s,PRON,person_epicene,41,Male,A,1
5a19b5076e1ea9000124f940,26,furent,furent,furent,AUX,no_agreement,41,Male,A,1
5a19b5076e1ea9000124f940,31,voisine,voisaine,voisine,NOUN,person_gendered,41,Male,A,0
5a19b5076e1ea9000124f940,25,ils,als,als,PRON,person_gendered,41,Male,A,1
5a19b5076e1ea9000124f940,53,gourmand,gourmand,gourmand,ADJ,thing_gendered,41,Male,A,1
5a19b5076e1ea9000124f940,71,il,al,al,PRON,person_gendered,41,Male,A,1
5a19b5076e1ea9000124f940,104,sont,sont,sont,AUX,no_agreement,41,Male,A,1
5a19b5076e1ea9000124f940,28,admirés,admiraes,admirés,ADJ,person_gendered,41,Male,A,0
5a19b5076e1ea9000124f940,13,intellectuel,intellectuael,intellectuel,NOUN,person_gendered,41,Male,A,0
5a19b5076e1ea9000124f940,95,la,lu,la,PRON,person_gendered,41,Male,A,0
5a19b5076e1ea9000124f940,82,plusieurs,plusieurs,plusieurs,DET,person_epicene,41,Male,A,1
5a19b5076e1ea9000124f940,1,une,an,lu,DET,person_gendered,41,Male,A,0
5a19b5076e1ea9000124f940,101,de,de,de,ADP,no_agreement,41,Male,A,1
5a19b5076e1ea9000124f940,49,venues,venuz,venues,ADJ,person_gendered,41,Male,A,0
5a19b5076e1ea9000124f940,33,acheté,acheté,acheté,VERB,no_agreement,41,Male,A,1
5a19b5076e1ea9000124f940,43,disponibles,disponibles,disponibles,ADJ,person_epicene,41,Male,A,1
5a19b5076e1ea9000124f940,68,de,de,de,DET,thing_epicene,41,Male,A,1
5a19b5076e1ea9000124f940,7,francais,francaix,francais,ADJ,person_gendered,41,Male,A,0
5a19b5076e1ea9000124f940,75,mais,mais,mais,CCONJ,no_agreement,41,Male,A,1
5a19b5076e1ea9000124f940,97,dans,dans,dans,ADP,no_agreement,41,Male,A,1
5a19b5076e1ea9000124f940,15,une,an,lu,DET,person_gendered,41,Male,A,0
5a19b5076e1ea9000124f940,120,interlocuteur,interlocutaire,interlocuteur,NOUN,person_gendered,41,Male,A,0
5a19b5076e1ea9000124f940,55,première,premiaer,première,ADJ,person_gendered,41,Male,A,0
5a19b5076e1ea9000124f940,21,sont,sont,sont,AUX,no_agreement,41,Male,A,1
5a19b5076e1ea9000124f940,14,actif,actix,actif,ADJ,person_gendered,41,Male,A,0
5a19b5076e1ea9000124f940,74,trompé,trompae,trompé,ADJ,person_gendered,41,Male,A,0
5a19b5076e1ea9000124f940,107,les,les,les,DET,person_epicene,41,Male,A,1
5a19b5076e1ea9000124f940,69,grands,grands,grands,ADJ,thing_gendered,41,Male,A,1
5a19b5076e1ea9000124f940,109,sont,sont,sont,AUX,no_agreement,41,Male,A,1
5a19b5076e1ea9000124f940,6,mécanicien,mécanician,mécanicien,NOUN,person_gendered,41,Male,A,0
5a19b5076e1ea9000124f940,32,a,a,a,AUX,no_agreement,41,Male,A,1
5a19b5076e1ea9000124f940,52,déjeuner,déjeuner,déjeuner,NOUN,thing_gendered,41,Male,A,1
5a19b5076e1ea9000124f940,92,la,la,la,DET,thing_gendered,41,Male,A,1
5a19b5076e1ea9000124f940,80,parla,parla,parla,VERB,no_agreement,41,Male,A,1
5a19b5076e1ea9000124f940,64,affirmée,affirmée,affirmée,ADJ,thing_gendered,41,Male,A,1
5a19b5076e1ea9000124f940,35,belle,belle,belle,ADJ,thing_gendered,41,Male,A,1
5a19b5076e1ea9000124f940,48,sont,sont,sont,AUX,no_agreement,41,Male,A,1
5a19b5076e1ea9000124f940,111,restés,restaes,restés,ADJ,person_gendered,41,Male,A,0
5a19b5076e1ea9000124f940,105,partis,partiz,partis,ADJ,person_gendered,41,Male,A,0
5a19b5076e1ea9000124f940,42,montrèrent,montrèrent,montrèrent,VERB,no_agreement,41,Male,A,1
5aea8ea1a110a00001f7e6a9,91,serra,serra,serra,VERB,no_agreement,26,Male,B,1
5aea8ea1a110a00001f7e6a9,43,disponibles,disponibles,disponibles,ADJ,person_epicene,26,Male,B,1
5aea8ea1a110a00001f7e6a9,108,siens,sièmes,sièmes,PRON,person_gendered,26,Male,B,1
5aea8ea1a110a00001f7e6a9,21,sont,sont,sont,AUX,no_agreement,26,Male,B,1
5aea8ea1a110a00001f7e6a9,110,tous,toustes,touste,ADJ,person_gendered,26,Male,B,0
5aea8ea1a110a00001f7e6a9,32,a,a,a,AUX,no_agreement,26,Male,B,1
5aea8ea1a110a00001f7e6a9,31,voisine,voisaine,voisime,NOUN,person_gendered,26,Male,B,0
5aea8ea1a110a00001f7e6a9,59,un,un,un,DET,thing_gendered,26,Male,B,1
5aea8ea1a110a00001f7e6a9,11,et,et,et,CCONJ,no_agreement,26,Male,B,1
5aea8ea1a110a00001f7e6a9,4,et,et,et,CCONJ,no_agreement,26,Male,B,1
5aea8ea1a110a00001f7e6a9,17,négociatrice,négociateurice,négociateurice,NOUN,person_gendered,26,Male,B,1
5aea8ea1a110a00001f7e6a9,98,les,les,les,DET,thing_epicene,26,Male,B,1
5aea8ea1a110a00001f7e6a9,119,aucun,auqueune,aucun,DET,person_gendered,26,Male,B,0
5aea8ea1a110a00001f7e6a9,83,paysannes,paysames,paysames,NOUN,person_gendered,26,Male,B,1
5aea8ea1a110a00001f7e6a9,24,amateurs,amateurices,amateurices,ADJ,person_gendered,26,Male,B,1
5aea8ea1a110a00001f7e6a9,67,valu,valu,valu,VERB,no_agreement,26,Male,B,1
5aea8ea1a110a00001f7e6a9,118,écouter,écouter,écouter,VERB,no_agreement,26,Male,B,1
5aea8ea1a110a00001f7e6a9,106,mais,mais,mais,CCONJ,no_agreement,26,Male,B,1
5aea8ea1a110a00001f7e6a9,86,était,était,était,AUX,no_agreement,26,Male,B,1
5aea8ea1a110a00001f7e6a9,61,chaleureux,chaleureux,chaleureux,ADJ,thing_gendered,26,Male,B,1
5aea8ea1a110a00001f7e6a9,81,à,à,à,ADP,no_agreement,26,Male,B,1
5aea8ea1a110a00001f7e6a9,40,écrivains,écrivaimes,écrivaimes,NOUN,person_gendered,26,Male,B,1
5aea8ea1a110a00001f7e6a9,26,furent,furent,furent,AUX,no_agreement,26,Male,B,1
5aea8ea1a110a00001f7e6a9,16,nouvelle,nouveaulle,nouveaulle,ADJ,person_gendered,26,Male,B,1
5aea8ea1a110a00001f7e6a9,103,collègues,collègues,collègues,NOUN,person_epicene,26,Male,B,1
5aea8ea1a110a00001f7e6a9,72,s,s,s,PRON,person_epicene,26,Male,B,1
5aea8ea1a110a00001f7e6a9,29,ma,man,mona,DET,person_gendered,26,Male,B,0
5aea8ea1a110a00001f7e6a9,50,prendre,prendre,prendre,VERB,no_agreement,26,Male,B,1
5aea8ea1a110a00001f7e6a9,112,celui,cellui,cellui,PRON,person_gendered,26,Male,B,1
5aea8ea1a110a00001f7e6a9,69,grands,grands,grands,ADJ,thing_gendered,26,Male,B,1
5aea8ea1a110a00001f7e6a9,18,bien,bien,bien,ADV,no_agreement,26,Male,B,1
5aea8ea1a110a00001f7e6a9,44,et,et,et,CCONJ,no_agreement,26,Male,B,1
5aea8ea1a110a00001f7e6a9,68,de,de,de,DET,thing_epicene,26,Male,B,1
5aea8ea1a110a00001f7e6a9,38,elle,iel,iel,PRON,person_gendered,26,Male,B,1
5aea8ea1a110a00001f7e6a9,115,présent,présende,présentë,ADJ,person_gendered,26,Male,B,0
5aea8ea1a110a00001f7e6a9,84,le,lea,lea,DET,person_gendered,26,Male,B,1
5aea8ea1a110a00001f7e6a9,79,elle,iel,iel,PRON,person_gendered,26,Male,B,1
5aea8ea1a110a00001f7e6a9,93,main,main,main,NOUN,thing_gendered,26,Male,B,1
5aea8ea1a110a00001f7e6a9,12,un,eune,eune,DET,person_gendered,26,Male,B,1
5aea8ea1a110a00001f7e6a9,7,francais,francaisse,francaisë,ADJ,person_gendered,26,Male,B,0
5aea8ea1a110a00001f7e6a9,46,des,des,des,DET,person_epicene,26,Male,B,1
5aea8ea1a110a00001f7e6a9,35,belle,belle,belle,ADJ,thing_gendered,26,Male,B,1
5aea8ea1a110a00001f7e6a9,114,était,était,était,AUX,no_agreement,26,Male,B,1
5aea8ea1a110a00001f7e6a9,96,regardant,regardant,regardant,VERB,no_agreement,26,Male,B,1
5aea8ea1a110a00001f7e6a9,97,dans,dans,dans,ADP,no_agreement,26,Male,B,1
5aea8ea1a110a00001f7e6a9,47,amies,amiës,amiës,NOUN,person_gendered,26,Male,B,1
5aea8ea1a110a00001f7e6a9,41,se,se,se,PRON,person_epicene,26,Male,B,1
5aea8ea1a110a00001f7e6a9,2,représentante,représentande,représentanme,NOUN,person_gendered,26,Male,B,0
5aea8ea1a110a00001f7e6a9,92,la,la,la,DET,thing_gendered,26,Male,B,1
5aea8ea1a110a00001f7e6a9,3,suisse,suisse,suisse,ADJ,person_epicene,26,Male,B,1
5aea8ea1a110a00001f7e6a9,109,sont,sont,sont,AUX,no_agreement,26,Male,B,1
5aea8ea1a110a00001f7e6a9,62,sa,sa,sa,DET,thing_gendered,26,Male,B,1
5aea8ea1a110a00001f7e6a9,82,plusieurs,plusieurs,plusieurs,DET,person_epicene,26,Male,B,1
5aea8ea1a110a00001f7e6a9,55,première,premièle,premieme,ADJ,person_gendered,26,Male,B,0
5aea8ea1a110a00001f7e6a9,70,succès,succès,succès,NOUN,thing_gendered,26,Male,B,1
5aea8ea1a110a00001f7e6a9,5,le,lea,lea,DET,person_gendered,26,Male,B,1
5aea8ea1a110a00001f7e6a9,90,lui,lui,lui,PRON,person_epicene,26,Male,B,1
5aea8ea1a110a00001f7e6a9,87,un,eune,eune,DET,person_gendered,26,Male,B,1
5aea8ea1a110a00001f7e6a9,95,la,lea,lea,PRON,person_gendered,26,Male,B,1
5aea8ea1a110a00001f7e6a9,94,en,en,en,SCONJ,no_agreement,26,Male,B,1
5aea8ea1a110a00001f7e6a9,65,leur,leur,leur,PRON,person_epicene,26,Male,B,1
5aea8ea1a110a00001f7e6a9,78,reprends,reprends,reprends,VERB,no_agreement,26,Male,B,1
5aea8ea1a110a00001f7e6a9,58,d,d,d,ADP,no_agreement,26,Male,B,1
5aea8ea1a110a00001f7e6a9,60,ton,ton,ton,NOUN,thing_gendered,26,Male,B,1
5aea8ea1a110a00001f7e6a9,36,voiture,voiture,voiture,NOUN,thing_gendered,26,Male,B,1
5aea8ea1a110a00001f7e6a9,76,je,je,je,PRON,person_epicene,26,Male,B,1
5aea8ea1a110a00001f7e6a9,28,admirés,admiréës,admiréës,ADJ,person_gendered,26,Male,B,1
5aea8ea1a110a00001f7e6a9,13,intellectuel,intellectuèle,intellectuem,NOUN,person_gendered,26,Male,B,0
5aea8ea1a110a00001f7e6a9,20,quels,quèles,quëlls,PRON,person_gendered,26,Male,B,0
5aea8ea1a110a00001f7e6a9,73,est,est,est,AUX,no_agreement,26,Male,B,1
5aea8ea1a110a00001f7e6a9,113,qui,qui,qui,SCONJ,no_agreement,26,Male,B,1
5aea8ea1a110a00001f7e6a9,85,joueur,joueurze,joueureuse,NOUN,person_gendered,26,Male,B,0
5aea8ea1a110a00001f7e6a9,56,championne,champiome,champiome,NOUN,person_gendered,26,Male,B,1
5aea8ea1a110a00001f7e6a9,42,montrèrent,montrèrent,montrèrent,VERB,no_agreement,26,Male,B,1
5aea8ea1a110a00001f7e6a9,23,réalisateurs,réalisateurices,réalisateurices,NOUN,person_gendered,26,Male,B,1
5aea8ea1a110a00001f7e6a9,111,restés,restéës,réstëés,ADJ,person_gendered,26,Male,B,0
5aea8ea1a110a00001f7e6a9,48,sont,sont,sont,AUX,no_agreement,26,Male,B,1
5aea8ea1a110a00001f7e6a9,15,une,eune,eune,DET,person_gendered,26,Male,B,1
5aea8ea1a110a00001f7e6a9,88,expert,experde,experteme,NOUN,person_gendered,26,Male,B,0
5aea8ea1a110a00001f7e6a9,19,supérieure,supérieurë,supérieume,ADJ,person_gendered,26,Male,B,0
5aea8ea1a110a00001f7e6a9,116,ne,ne,ne,PART,no_agreement,26,Male,B,1
5aea8ea1a110a00001f7e6a9,49,venues,venuës,venuës,ADJ,person_gendered,26,Male,B,1
5aea8ea1a110a00001f7e6a9,22,les,les,les,DET,person_epicene,26,Male,B,1
5aea8ea1a110a00001f7e6a9,80,parla,parla,parla,VERB,no_agreement,26,Male,B,1
5aea8ea1a110a00001f7e6a9,102,tes,tes,tes,DET,person_epicene,26,Male,B,1
5aea8ea1a110a00001f7e6a9,25,ils,iels,iels,PRON,person_gendered,26,Male,B,1
5aea8ea1a110a00001f7e6a9,57,parla,parla,parla,VERB,no_agreement,26,Male,B,1
5aea8ea1a110a00001f7e6a9,64,affirmée,affirmée,affirmée,ADJ,thing_gendered,26,Male,B,1
5aea8ea1a110a00001f7e6a9,63,volonté,volonté,volonté,NOUN,thing_gendered,26,Male,B,1
5aea8ea1a110a00001f7e6a9,99,yeux,yeux,yeux,NOUN,thing_gendered,26,Male,B,1
5aea8ea1a110a00001f7e6a9,39,les,les,leas,DET,person_epicene,26,Male,B,0
5aea8ea1a110a00001f7e6a9,89,il,iel,iel,PRON,person_gendered,26,Male,B,1
5aea8ea1a110a00001f7e6a9,100,certains,certaimes,certains,PRON,person_gendered,26,Male,B,0
5aea8ea1a110a00001f7e6a9,8,l,l,l,DET,person_epicene,26,Male,B,1
5aea8ea1a110a00001f7e6a9,105,partis,partiës,partiës,ADJ,person_gendered,26,Male,B,1
5aea8ea1a110a00001f7e6a9,77,le,lea,lea,PRON,person_gendered,26,Male,B,1
5aea8ea1a110a00001f7e6a9,101,de,de,de,ADP,no_agreement,26,Male,B,1
5aea8ea1a110a00001f7e6a9,37,pour,pour,pour,ADP,no_agreement,26,Male,B,1
5aea8ea1a110a00001f7e6a9,104,sont,sont,sont,AUX,no_agreement,26,Male,B,1
5aea8ea1a110a00001f7e6a9,10,heureuse,heureusse,heureuseu,ADJ,person_gendered,26,Male,B,0
5aea8ea1a110a00001f7e6a9,54,la,lea,lea,DET,person_gendered,26,Male,B,1
5aea8ea1a110a00001f7e6a9,34,une,une,une,DET,thing_gendered,26,Male,B,1
5aea8ea1a110a00001f7e6a9,6,mécanicien,mécanicième,mécanicième,NOUN,person_gendered,26,Male,B,1
5aea8ea1a110a00001f7e6a9,107,les,les,les,DET,person_epicene,26,Male,B,1
5aea8ea1a110a00001f7e6a9,74,trompé,trompéë,trompéë,ADJ,person_gendered,26,Male,B,1
5aea8ea1a110a00001f7e6a9,52,déjeuner,déjeuner,déjeuner,NOUN,thing_gendered,26,Male,B,1
5aea8ea1a110a00001f7e6a9,75,mais,mais,mais,CCONJ,no_agreement,26,Male,B,1
5aea8ea1a110a00001f7e6a9,33,acheté,acheté,acheté,VERB,no_agreement,26,Male,B,1
5aea8ea1a110a00001f7e6a9,66,a,a,a,AUX,no_agreement,26,Male,B,1
5aea8ea1a110a00001f7e6a9,120,interlocuteur,interlocuteurice,interlocuteurice,NOUN,person_gendered,26,Male,B,1
5aea8ea1a110a00001f7e6a9,117,voulut,voulut,voulut,VERB,no_agreement,26,Male,B,1
5aea8ea1a110a00001f7e6a9,30,belle,beaulle,beaulle,ADJ,person_gendered,26,Male,B,1
5aea8ea1a110a00001f7e6a9,1,une,eune,eune,DET,person_gendered,26,Male,B,1
5aea8ea1a110a00001f7e6a9,14,actif,actifive,actifive,ADJ,person_gendered,26,Male,B,1
5aea8ea1a110a00001f7e6a9,27,tous,toustes,touts,ADJ,person_gendered,26,Male,B,0
5aea8ea1a110a00001f7e6a9,9,invitée,invitéë,invitéë,NOUN,person_gendered,26,Male,B,1
5aea8ea1a110a00001f7e6a9,51,un,un,un,DET,thing_gendered,26,Male,B,1
5aea8ea1a110a00001f7e6a9,71,il,iel,iel,PRON,person_gendered,26,Male,B,1
5aea8ea1a110a00001f7e6a9,53,gourmand,gourmand,gourmand,ADJ,thing_gendered,26,Male,B,1
5aea8ea1a110a00001f7e6a9,45,amicaux,amicalës,amicaule,ADJ,person_gendered,26,Male,B,0
5b100e01cc27d90001b4f52d,94,en,en,en,SCONJ,no_agreement,37,Female,I,1
5b100e01cc27d90001b4f52d,72,s,s,s,PRON,person_epicene,37,Female,I,1
5b100e01cc27d90001b4f52d,79,elle,iel,ieli,PRON,person_gendered,37,Female,I,0
5b100e01cc27d90001b4f52d,44,et,et,et,CCONJ,no_agreement,37,Female,I,1
5b100e01cc27d90001b4f52d,7,francais,francaisi,francaisi,ADJ,person_gendered,37,Female,I,1
5b100e01cc27d90001b4f52d,6,mécanicien,mécanicienni,mécanicienni,NOUN,person_gendered,37,Female,I,1
5b100e01cc27d90001b4f52d,106,mais,mais,mais,CCONJ,no_agreement,37,Female,I,1
5b100e01cc27d90001b4f52d,47,amies,amiis,amiis,NOUN,person_gendered,37,Female,I,1
5b100e01cc27d90001b4f52d,109,sont,sont,sont,AUX,no_agreement,37,Female,I,1
5b100e01cc27d90001b4f52d,18,bien,bien,bien,ADV,no_agreement,37,Female,I,1
5b100e01cc27d90001b4f52d,93,main,main,main,NOUN,thing_gendered,37,Female,I,1
5b100e01cc27d90001b4f52d,59,un,un,un,DET,thing_gendered,37,Female,I,1
5b100e01cc27d90001b4f52d,83,paysannes,paysannis,paysanneis,NOUN,person_gendered,37,Female,I,0
5b100e01cc27d90001b4f52d,92,la,la,la,DET,thing_gendered,37,Female,I,1
5b100e01cc27d90001b4f52d,56,championne,championni,championni,NOUN,person_gendered,37,Female,I,1
5b100e01cc27d90001b4f52d,38,elle,iel,li,PRON,person_gendered,37,Female,I,0
5b100e01cc27d90001b4f52d,107,les,les,iels,DET,person_epicene,37,Female,I,0
5b100e01cc27d90001b4f52d,24,amateurs,amateuris,amateuris,ADJ,person_gendered,37,Female,I,1
5b100e01cc27d90001b4f52d,23,réalisateurs,réalisateuris,réalisateuris,NOUN,person_gendered,37,Female,I,1
5b100e01cc27d90001b4f52d,54,la,li,li,DET,person_gendered,37,Female,I,1
5b100e01cc27d90001b4f52d,9,invitée,invitéi,invitéi,NOUN,person_gendered,37,Female,I,1
5b100e01cc27d90001b4f52d,65,leur,leur,leur,PRON,person_epicene,37,Female,I,1
5b100e01cc27d90001b4f52d,101,de,de,de,ADP,no_agreement,37,Female,I,1
5b100e01cc27d90001b4f52d,78,reprends,reprends,reprends,VERB,no_agreement,37,Female,I,1
5b100e01cc27d90001b4f52d,99,yeux,yeux,yeux,NOUN,thing_gendered,37,Female,I,1
5b100e01cc27d90001b4f52d,111,restés,restéis,restéis,ADJ,person_gendered,37,Female,I,1
5b100e01cc27d90001b4f52d,1,une,uni,uni,DET,person_gendered,37,Female,I,1
5b100e01cc27d90001b4f52d,73,est,est,est,AUX,no_agreement,37,Female,I,1
5b100e01cc27d90001b4f52d,98,les,les,les,DET,thing_epicene,37,Female,I,1
5b100e01cc27d90001b4f52d,42,montrèrent,montrèrent,montrèrent,VERB,no_agreement,37,Female,I,1
5b100e01cc27d90001b4f52d,100,certains,certainis,certainis,PRON,person_gendered,37,Female,I,1
5b100e01cc27d90001b4f52d,40,écrivains,écrivainis,écrivainis,NOUN,person_gendered,37,Female,I,1
5b100e01cc27d90001b4f52d,63,volonté,volonté,volonté,NOUN,thing_gendered,37,Female,I,1
5b100e01cc27d90001b4f52d,119,aucun,aucuni,aucuni,DET,person_gendered,37,Female,I,1
5b100e01cc27d90001b4f52d,87,un,uni,uni,DET,person_gendered,37,Female,I,1
5b100e01cc27d90001b4f52d,76,je,je,je,PRON,person_epicene,37,Female,I,1
5b100e01cc27d90001b4f52d,71,il,iel,iel,PRON,person_gendered,37,Female,I,1
5b100e01cc27d90001b4f52d,46,des,des,des,DET,person_epicene,37,Female,I,1
5b100e01cc27d90001b4f52d,43,disponibles,disponibles,disponiblis,ADJ,person_epicene,37,Female,I,0
5b100e01cc27d90001b4f52d,91,serra,serra,serra,VERB,no_agreement,37,Female,I,1
5b100e01cc27d90001b4f52d,64,affirmée,affirmée,affirmée,ADJ,thing_gendered,37,Female,I,1
5b100e01cc27d90001b4f52d,75,mais,mais,mais,CCONJ,no_agreement,37,Female,I,1
5b100e01cc27d90001b4f52d,120,interlocuteur,interlocuteuri,interlocuteuri,NOUN,person_gendered,37,Female,I,1
5b100e01cc27d90001b4f52d,103,collègues,collègues,collègueis,NOUN,person_epicene,37,Female,I,0
5b100e01cc27d90001b4f52d,39,les,les,iels,DET,person_epicene,37,Female,I,0
5b100e01cc27d90001b4f52d,14,actif,activi,activi,ADJ,person_gendered,37,Female,I,1
5b100e01cc27d90001b4f52d,105,partis,partiis,partiis,ADJ,person_gendered,37,Female,I,1
5b100e01cc27d90001b4f52d,113,qui,qui,qui,SCONJ,no_agreement,37,Female,I,1
5b100e01cc27d90001b4f52d,60,ton,ton,ton,NOUN,thing_gendered,37,Female,I,1
5b100e01cc27d90001b4f52d,15,une,uni,uni,DET,person_gendered,37,Female,I,1
5b100e01cc27d90001b4f52d,84,le,li,iel,DET,person_gendered,37,Female,I,0
5b100e01cc27d90001b4f52d,80,parla,parla,parla,VERB,no_agreement,37,Female,I,1
5b100e01cc27d90001b4f52d,88,expert,experti,experti,NOUN,person_gendered,37,Female,I,1
5b100e01cc27d90001b4f52d,81,à,à,à,ADP,no_agreement,37,Female,I,1
5b100e01cc27d90001b4f52d,27,tous,toutis,toutis,ADJ,person_gendered,37,Female,I,1
5b100e01cc27d90001b4f52d,104,sont,sont,sont,AUX,no_agreement,37,Female,I,1
5b100e01cc27d90001b4f52d,97,dans,dans,dans,ADP,no_agreement,37,Female,I,1
5b100e01cc27d90001b4f52d,26,furent,furent,furent,AUX,no_agreement,37,Female,I,1
5b100e01cc27d90001b4f52d,49,venues,venuis,venuis,ADJ,person_gendered,37,Female,I,1
5b100e01cc27d90001b4f52d,118,écouter,écouter,écouter,VERB,no_agreement,37,Female,I,1
5b100e01cc27d90001b4f52d,85,joueur,joueusi,joueuri,NOUN,person_gendered,37,Female,I,0
5b100e01cc27d90001b4f52d,17,négociatrice,négociateuri,négociateuri,NOUN,person_gendered,37,Female,I,1
5b100e01cc27d90001b4f52d,10,heureuse,heureusi,heureusi,ADJ,person_gendered,37,Female,I,1
5b100e01cc27d90001b4f52d,66,a,a,a,AUX,no_agreement,37,Female,I,1
5b100e01cc27d90001b4f52d,22,les,les,iels,DET,person_epicene,37,Female,I,0
5b100e01cc27d90001b4f52d,50,prendre,prendre,prendre,VERB,no_agreement,37,Female,I,1
5b100e01cc27d90001b4f52d,52,déjeuner,déjeuner,déjeuner,NOUN,thing_gendered,37,Female,I,1
5b100e01cc27d90001b4f52d,36,voiture,voiture,voiture,NOUN,thing_gendered,37,Female,I,1
5b100e01cc27d90001b4f52d,68,de,de,de,DET,thing_epicene,37,Female,I,1
5b100e01cc27d90001b4f52d,16,nouvelle,nouvelli,nouvelli,ADJ,person_gendered,37,Female,I,1
5b100e01cc27d90001b4f52d,41,se,se,se,PRON,person_epicene,37,Female,I,1
5b100e01cc27d90001b4f52d,53,gourmand,gourmand,gourmand,ADJ,thing_gendered,37,Female,I,1
5b100e01cc27d90001b4f52d,48,sont,sont,sont,AUX,no_agreement,37,Female,I,1
5b100e01cc27d90001b4f52d,96,regardant,regardant,regardant,VERB,no_agreement,37,Female,I,1
5b100e01cc27d90001b4f52d,13,intellectuel,intellectuelli,intellectuelli,NOUN,person_gendered,37,Female,I,1
5b100e01cc27d90001b4f52d,110,tous,toutis,tous,ADJ,person_gendered,37,Female,I,0
5b100e01cc27d90001b4f52d,32,a,a,a,AUX,no_agreement,37,Female,I,1
5b100e01cc27d90001b4f52d,77,le,li,li,PRON,person_gendered,37,Female,I,1
5b100e01cc27d90001b4f52d,35,belle,belle,belle,ADJ,thing_gendered,37,Female,I,1
5b100e01cc27d90001b4f52d,90,lui,lui,lui,PRON,person_epicene,37,Female,I,1
5b100e01cc27d90001b4f52d,25,ils,iels,iels,PRON,person_gendered,37,Female,I,1
5b100e01cc27d90001b4f52d,86,était,était,était,AUX,no_agreement,37,Female,I,1
5b100e01cc27d90001b4f52d,37,pour,pour,pour,ADP,no_agreement,37,Female,I,1
5b100e01cc27d90001b4f52d,55,première,premièri,premièri,ADJ,person_gendered,37,Female,I,1
5b100e01cc27d90001b4f52d,3,suisse,suisse,suissi,ADJ,person_epicene,37,Female,I,0
5b100e01cc27d90001b4f52d,31,voisine,voisini,voisini,NOUN,person_gendered,37,Female,I,1
5b100e01cc27d90001b4f52d,62,sa,sa,sa,DET,thing_gendered,37,Female,I,1
5b100e01cc27d90001b4f52d,70,succès,succès,succès,NOUN,thing_gendered,37,Female,I,1
5b100e01cc27d90001b4f52d,20,quels,quellis,quellis,PRON,person_gendered,37,Female,I,1
5b100e01cc27d90001b4f52d,51,un,un,un,DET,thing_gendered,37,Female,I,1
5b100e01cc27d90001b4f52d,29,ma,mi,mi,DET,person_gendered,37,Female,I,1
5b100e01cc27d90001b4f52d,5,le,li,iel,DET,person_gendered,37,Female,I,0
5b100e01cc27d90001b4f52d,58,d,d,d,ADP,no_agreement,37,Female,I,1
5b100e01cc27d90001b4f52d,89,il,iel,iel,PRON,person_gendered,37,Female,I,1
5b100e01cc27d90001b4f52d,57,parla,parla,parla,VERB,no_agreement,37,Female,I,1
5b100e01cc27d90001b4f52d,33,acheté,acheté,acheté,VERB,no_agreement,37,Female,I,1
5b100e01cc27d90001b4f52d,4,et,et,et,CCONJ,no_agreement,37,Female,I,1
5b100e01cc27d90001b4f52d,21,sont,sont,sont,AUX,no_agreement,37,Female,I,1
5b100e01cc27d90001b4f52d,74,trompé,trompéi,trompéi,ADJ,person_gendered,37,Female,I,1
5b100e01cc27d90001b4f52d,102,tes,tes,tes,DET,person_epicene,37,Female,I,1
5b100e01cc27d90001b4f52d,19,supérieure,supérieuri,supérieuri,ADJ,person_gendered,37,Female,I,1
5b100e01cc27d90001b4f52d,30,belle,belli,belli,ADJ,person_gendered,37,Female,I,1
5b100e01cc27d90001b4f52d,12,un,uni,uni,DET,person_gendered,37,Female,I,1
5b100e01cc27d90001b4f52d,116,ne,ne,ne,PART,no_agreement,37,Female,I,1
5b100e01cc27d90001b4f52d,95,la,li,li,PRON,person_gendered,37,Female,I,1
5b100e01cc27d90001b4f52d,28,admirés,admiréis,admiréis,ADJ,person_gendered,37,Female,I,1
5b100e01cc27d90001b4f52d,69,grands,grands,grands,ADJ,thing_gendered,37,Female,I,1
5b100e01cc27d90001b4f52d,2,représentante,représentanti,représentanti,NOUN,person_gendered,37,Female,I,1
5b100e01cc27d90001b4f52d,82,plusieurs,plusieurs,plusieurs,DET,person_epicene,37,Female,I,1
5b100e01cc27d90001b4f52d,11,et,et,et,CCONJ,no_agreement,37,Female,I,1
5b100e01cc27d90001b4f52d,45,amicaux,amicalis,amicalis,ADJ,person_gendered,37,Female,I,1
5b100e01cc27d90001b4f52d,8,l,l,l,DET,person_epicene,37,Female,I,1
5b100e01cc27d90001b4f52d,114,était,était,était,AUX,no_agreement,37,Female,I,1
5b100e01cc27d90001b4f52d,34,une,une,une,DET,thing_gendered,37,Female,I,1
5b100e01cc27d90001b4f52d,61,chaleureux,chaleureux,chaleureux,ADJ,thing_gendered,37,Female,I,1
5b100e01cc27d90001b4f52d,108,siens,siennis,siennis,PRON,person_gendered,37,Female,I,1
5b100e01cc27d90001b4f52d,117,voulut,voulut,voulait,VERB,no_agreement,37,Female,I,0
5b100e01cc27d90001b4f52d,112,celui,celli,celuii,PRON,person_gendered,37,Female,I,0
5b100e01cc27d90001b4f52d,67,valu,valu,valu,VERB,no_agreement,37,Female,I,1
5b100e01cc27d90001b4f52d,115,présent,présenti,présenti,ADJ,person_gendered,37,Female,I,1
5b6dfe205729b200016a5ac5,98,les,les,les,DET,thing_epicene,33,Female,A,1
5b6dfe205729b200016a5ac5,48,sont,sont,sont,AUX,no_agreement,33,Female,A,1
5b6dfe205729b200016a5ac5,80,parla,parla,parla,VERB,no_agreement,33,Female,A,1
5b6dfe205729b200016a5ac5,20,quels,quaels,quaels,PRON,person_gendered,33,Female,A,1
5b6dfe205729b200016a5ac5,84,le,lu,al,DET,person_gendered,33,Female,A,0
5b6dfe205729b200016a5ac5,12,un,an,un,DET,person_gendered,33,Female,A,0
5b6dfe205729b200016a5ac5,96,regardant,regardant,regardant,VERB,no_agreement,33,Female,A,1
5b6dfe205729b200016a5ac5,2,représentante,représentanx,représentanz,NOUN,person_gendered,33,Female,A,0
5b6dfe205729b200016a5ac5,70,succès,succès,succès,NOUN,thing_gendered,33,Female,A,1
5b6dfe205729b200016a5ac5,89,il,al,al,PRON,person_gendered,33,Female,A,1
5b6dfe205729b200016a5ac5,91,serra,serra,serra,VERB,no_agreement,33,Female,A,1
5b6dfe205729b200016a5ac5,97,dans,dans,dans,ADP,no_agreement,33,Female,A,1
5b6dfe205729b200016a5ac5,116,ne,ne,ne,PART,no_agreement,33,Female,A,1
5b6dfe205729b200016a5ac5,64,affirmée,affirmée,affirmae,ADJ,thing_gendered,33,Female,A,0
5b6dfe205729b200016a5ac5,65,leur,leur,lu,PRON,person_epicene,33,Female,A,0
5b6dfe205729b200016a5ac5,24,amateurs,amataires,amataires,ADJ,person_gendered,33,Female,A,1
5b6dfe205729b200016a5ac5,43,disponibles,disponibles,disponiblez,ADJ,person_epicene,33,Female,A,0
5b6dfe205729b200016a5ac5,63,volonté,volonté,volonté,NOUN,thing_gendered,33,Female,A,1
5b6dfe205729b200016a5ac5,87,un,an,an,DET,person_gendered,33,Female,A,1
5b6dfe205729b200016a5ac5,103,collègues,collègues,collègues,NOUN,person_epicene,33,Female,A,1
5b6dfe205729b200016a5ac5,19,supérieure,supérieurx,supérieuz,ADJ,person_gendered,33,Female,A,0
5b6dfe205729b200016a5ac5,22,les,les,les,DET,person_epicene,33,Female,A,1
5b6dfe205729b200016a5ac5,88,expert,expaert,experx,NOUN,person_gendered,33,Female,A,0
5b6dfe205729b200016a5ac5,53,gourmand,gourmand,gourmand,ADJ,thing_gendered,33,Female,A,1
5b6dfe205729b200016a5ac5,58,d,d,d,ADP,no_agreement,33,Female,A,1
5b6dfe205729b200016a5ac5,74,trompé,trompae,trompae,ADJ,person_gendered,33,Female,A,1
5b6dfe205729b200016a5ac5,40,écrivains,écrivans,écrivaires,NOUN,person_gendered,33,Female,A,0
5b6dfe205729b200016a5ac5,33,acheté,acheté,acheté,VERB,no_agreement,33,Female,A,1
5b6dfe205729b200016a5ac5,27,tous,touz,touz,ADJ,person_gendered,33,Female,A,1
5b6dfe205729b200016a5ac5,54,la,lu,lu,DET,person_gendered,33,Female,A,1
5b6dfe205729b200016a5ac5,79,elle,al,al,PRON,person_gendered,33,Female,A,1
5b6dfe205729b200016a5ac5,99,yeux,yeux,yeux,NOUN,thing_gendered,33,Female,A,1
5b6dfe205729b200016a5ac5,57,parla,parla,parla,VERB,no_agreement,33,Female,A,1
5b6dfe205729b200016a5ac5,85,joueur,jouaire,jouaire,NOUN,person_gendered,33,Female,A,1
5b6dfe205729b200016a5ac5,36,voiture,voiture,voiture,NOUN,thing_gendered,33,Female,A,1
5b6dfe205729b200016a5ac5,72,s,s,s,PRON,person_epicene,33,Female,A,1
5b6dfe205729b200016a5ac5,15,une,an,an,DET,person_gendered,33,Female,A,1
5b6dfe205729b200016a5ac5,23,réalisateurs,réalisataires,réalisataires,NOUN,person_gendered,33,Female,A,1
5b6dfe205729b200016a5ac5,17,négociatrice,négociataire,négociataire,NOUN,person_gendered,33,Female,A,1
5b6dfe205729b200016a5ac5,104,sont,sont,sont,AUX,no_agreement,33,Female,A,1
5b6dfe205729b200016a5ac5,95,la,lu,lu,PRON,person_gendered,33,Female,A,1
5b6dfe205729b200016a5ac5,5,le,lu,lu,DET,person_gendered,33,Female,A,1
5b6dfe205729b200016a5ac5,18,bien,bien,bien,ADV,no_agreement,33,Female,A,1
5b6dfe205729b200016a5ac5,107,les,les,les,DET,person_epicene,33,Female,A,1
5b6dfe205729b200016a5ac5,120,interlocuteur,interlocutaire,interlocutaire,NOUN,person_gendered,33,Female,A,1
5b6dfe205729b200016a5ac5,11,et,et,et,CCONJ,no_agreement,33,Female,A,1
5b6dfe205729b200016a5ac5,100,certains,certans,certanz,PRON,person_gendered,33,Female,A,0
5b6dfe205729b200016a5ac5,42,montrèrent,montrèrent,montrères,VERB,no_agreement,33,Female,A,0
5b6dfe205729b200016a5ac5,105,partis,partiz,partiz,ADJ,person_gendered,33,Female,A,1
5b6dfe205729b200016a5ac5,73,est,est,est,AUX,no_agreement,33,Female,A,1
5b6dfe205729b200016a5ac5,34,une,une,une,DET,thing_gendered,33,Female,A,1
5b6dfe205729b200016a5ac5,39,les,les,les,DET,person_epicene,33,Female,A,1
5b6dfe205729b200016a5ac5,35,belle,belle,belle,ADJ,thing_gendered,33,Female,A,1
5b6dfe205729b200016a5ac5,93,main,main,main,NOUN,thing_gendered,33,Female,A,1
5b6dfe205729b200016a5ac5,50,prendre,prendre,prendre,VERB,no_agreement,33,Female,A,1
5b6dfe205729b200016a5ac5,26,furent,furent,furent,AUX,no_agreement,33,Female,A,1
5b6dfe205729b200016a5ac5,21,sont,sont,sont,AUX,no_agreement,33,Female,A,1
5b6dfe205729b200016a5ac5,52,déjeuner,déjeuner,déjeuner,NOUN,thing_gendered,33,Female,A,1
5b6dfe205729b200016a5ac5,112,celui,céal,celu,PRON,person_gendered,33,Female,A,0
5b6dfe205729b200016a5ac5,41,se,se,se,PRON,person_epicene,33,Female,A,1
5b6dfe205729b200016a5ac5,78,reprends,reprends,reprends,VERB,no_agreement,33,Female,A,1
5b6dfe205729b200016a5ac5,44,et,et,et,CCONJ,no_agreement,33,Female,A,1
5b6dfe205729b200016a5ac5,31,voisine,voisaine,voisaine,NOUN,person_gendered,33,Female,A,1
5b6dfe205729b200016a5ac5,81,à,à,à,ADP,no_agreement,33,Female,A,1
5b6dfe205729b200016a5ac5,82,plusieurs,plusieurs,plusieurz,DET,person_epicene,33,Female,A,0
5b6dfe205729b200016a5ac5,4,et,et,et,CCONJ,no_agreement,33,Female,A,1
5b6dfe205729b200016a5ac5,45,amicaux,amicauz,amicauz,ADJ,person_gendered,33,Female,A,1
5b6dfe205729b200016a5ac5,114,était,était,était,AUX,no_agreement,33,Female,A,1
5b6dfe205729b200016a5ac5,94,en,en,en,SCONJ,no_agreement,33,Female,A,1
5b6dfe205729b200016a5ac5,6,mécanicien,mécanician,mécanician,NOUN,person_gendered,33,Female,A,1
5b6dfe205729b200016a5ac5,14,actif,actix,actix,ADJ,person_gendered,33,Female,A,1
5b6dfe205729b200016a5ac5,56,championne,championx,championne,NOUN,person_gendered,33,Female,A,0
5b6dfe205729b200016a5ac5,86,était,était,était,AUX,no_agreement,33,Female,A,1
5b6dfe205729b200016a5ac5,77,le,lu,le,PRON,person_gendered,33,Female,A,0
5b6dfe205729b200016a5ac5,55,première,premiaer,premiaere,ADJ,person_gendered,33,Female,A,0
5b6dfe205729b200016a5ac5,37,pour,pour,pour,ADP,no_agreement,33,Female,A,1
5b6dfe205729b200016a5ac5,69,grands,grands,grands,ADJ,thing_gendered,33,Female,A,1
5b6dfe205729b200016a5ac5,108,siens,sians,sians,PRON,person_gendered,33,Female,A,1
5b6dfe205729b200016a5ac5,71,il,al,al,PRON,person_gendered,33,Female,A,1
5b6dfe205729b200016a5ac5,67,valu,valu,valu,VERB,no_agreement,33,Female,A,1
5b6dfe205729b200016a5ac5,8,l,l,l,DET,person_epicene,33,Female,A,1
5b6dfe205729b200016a5ac5,32,a,a,a,AUX,no_agreement,33,Female,A,1
5b6dfe205729b200016a5ac5,3,suisse,suisse,suisse,ADJ,person_epicene,33,Female,A,1
5b6dfe205729b200016a5ac5,49,venues,venuz,venuz,ADJ,person_gendered,33,Female,A,1
5b6dfe205729b200016a5ac5,90,lui,lu,lu,PRON,person_epicene,33,Female,A,1
5b6dfe205729b200016a5ac5,51,un,un,un,DET,thing_gendered,33,Female,A,1
5b6dfe205729b200016a5ac5,61,chaleureux,chaleureux,chaleureuz,ADJ,thing_gendered,33,Female,A,0
5b6dfe205729b200016a5ac5,47,amies,amiz,amaires,NOUN,person_gendered,33,Female,A,0
5b6dfe205729b200016a5ac5,25,ils,als,als,PRON,person_gendered,33,Female,A,1
5b6dfe205729b200016a5ac5,92,la,la,la,DET,thing_gendered,33,Female,A,1
5b6dfe205729b200016a5ac5,118,écouter,écouter,écouter,VERB,no_agreement,33,Female,A,1
5b6dfe205729b200016a5ac5,115,présent,présenx,présant,ADJ,person_gendered,33,Female,A,0
5b6dfe205729b200016a5ac5,106,mais,mais,mais,CCONJ,no_agreement,33,Female,A,1
5b6dfe205729b200016a5ac5,28,admirés,admiraes,admiraes,ADJ,person_gendered,33,Female,A,1
5b6dfe205729b200016a5ac5,9,invitée,invitae,invitae,NOUN,person_gendered,33,Female,A,1
5b6dfe205729b200016a5ac5,110,tous,touz,touz,ADJ,person_gendered,33,Female,A,1
5b6dfe205729b200016a5ac5,83,paysannes,paysanz,paysaires,NOUN,person_gendered,33,Female,A,0
5b6dfe205729b200016a5ac5,113,qui,qui,qui,SCONJ,no_agreement,33,Female,A,1
5b6dfe205729b200016a5ac5,109,sont,sont,sont,AUX,no_agreement,33,Female,A,1
5b6dfe205729b200016a5ac5,59,un,un,un,DET,thing_gendered,33,Female,A,1
5b6dfe205729b200016a5ac5,29,ma,mu,ma,DET,person_gendered,33,Female,A,0
5b6dfe205729b200016a5ac5,13,intellectuel,intellectuael,intellectuael,NOUN,person_gendered,33,Female,A,1
5b6dfe205729b200016a5ac5,16,nouvelle,nouval,nouvael,ADJ,person_gendered,33,Female,A,0
5b6dfe205729b200016a5ac5,1,une,an,an,DET,person_gendered,33,Female,A,1
5b6dfe205729b200016a5ac5,75,mais,mais,mais,CCONJ,no_agreement,33,Female,A,1
5b6dfe205729b200016a5ac5,102,tes,tes,tes,DET,person_epicene,33,Female,A,1
5b6dfe205729b200016a5ac5,117,voulut,voulut,voulut,VERB,no_agreement,33,Female,A,1
5b6dfe205729b200016a5ac5,30,belle,bial,bael,ADJ,person_gendered,33,Female,A,0
5b6dfe205729b200016a5ac5,62,sa,sa,sa,DET,thing_gendered,33,Female,A,1
5b6dfe205729b200016a5ac5,101,de,de,de,ADP,no_agreement,33,Female,A,1
5b6dfe205729b200016a5ac5,119,aucun,aucan,aucan,DET,person_gendered,33,Female,A,1
5b6dfe205729b200016a5ac5,60,ton,ton,ton,NOUN,thing_gendered,33,Female,A,1
5b6dfe205729b200016a5ac5,7,francais,francaix,francae,ADJ,person_gendered,33,Female,A,0
5b6dfe205729b200016a5ac5,66,a,a,a,AUX,no_agreement,33,Female,A,1
5b6dfe205729b200016a5ac5,10,heureuse,heureuz,heureuz,ADJ,person_gendered,33,Female,A,1
5b6dfe205729b200016a5ac5,38,elle,al,al,PRON,person_gendered,33,Female,A,1
5b6dfe205729b200016a5ac5,68,de,de,de,DET,thing_epicene,33,Female,A,1
5b6dfe205729b200016a5ac5,111,restés,restaes,restaes,ADJ,person_gendered,33,Female,A,1
5b6dfe205729b200016a5ac5,76,je,je,je,PRON,person_epicene,33,Female,A,1
5b6dfe205729b200016a5ac5,46,des,des,des,DET,person_epicene,33,Female,A,1
5b8fffca220be50001c59858,111,restés,restéës,restéës,ADJ,person_gendered,26,Female,B,1
5b8fffca220be50001c59858,10,heureuse,heureusse,heureude,ADJ,person_gendered,26,Female,B,0
5b8fffca220be50001c59858,76,je,je,je,PRON,person_epicene,26,Female,B,1
5b8fffca220be50001c59858,47,amies,amiës,amieës,NOUN,person_gendered,26,Female,B,0
5b8fffca220be50001c59858,36,voiture,voiture,voiture,NOUN,thing_gendered,26,Female,B,1
5b8fffca220be50001c59858,74,trompé,trompéë,trompé,ADJ,person_gendered,26,Female,B,0
5b8fffca220be50001c59858,113,qui,qui,qui,SCONJ,no_agreement,26,Female,B,1
5b8fffca220be50001c59858,102,tes,tes,tes,DET,person_epicene,26,Female,B,1
5b8fffca220be50001c59858,57,parla,parla,parla,VERB,no_agreement,26,Female,B,1
5b8fffca220be50001c59858,90,lui,lui,lui,PRON,person_epicene,26,Female,B,1
5b8fffca220be50001c59858,116,ne,ne,ne,PART,no_agreement,26,Female,B,1
5b8fffca220be50001c59858,25,ils,iels,iels,PRON,person_gendered,26,Female,B,1
5b8fffca220be50001c59858,37,pour,pour,pour,ADP,no_agreement,26,Female,B,1
5b8fffca220be50001c59858,48,sont,sont,sont,AUX,no_agreement,26,Female,B,1
5b8fffca220be50001c59858,31,voisine,voisaine,voisime,NOUN,person_gendered,26,Female,B,0
5b8fffca220be50001c59858,60,ton,ton,ton,NOUN,thing_gendered,26,Female,B,1
5b8fffca220be50001c59858,96,regardant,regardant,regardant,VERB,no_agreement,26,Female,B,1
5b8fffca220be50001c59858,13,intellectuel,intellectuèle,intellectueël,NOUN,person_gendered,26,Female,B,0
5b8fffca220be50001c59858,20,quels,quèles,quelleux,PRON,person_gendered,26,Female,B,0
5b8fffca220be50001c59858,83,paysannes,paysames,paysames,NOUN,person_gendered,26,Female,B,1
5b8fffca220be50001c59858,49,venues,venuës,venuës,ADJ,person_gendered,26,Female,B,1
5b8fffca220be50001c59858,23,réalisateurs,réalisateurices,réalisateurices,NOUN,person_gendered,26,Female,B,1
5b8fffca220be50001c59858,5,le,lea,lea,DET,person_gendered,26,Female,B,1
5b8fffca220be50001c59858,53,gourmand,gourmand,gourmand,ADJ,thing_gendered,26,Female,B,1
5b8fffca220be50001c59858,100,certains,certaimes,certeaunes,PRON,person_gendered,26,Female,B,0
5b8fffca220be50001c59858,119,aucun,auqueune,auqueune,DET,person_gendered,26,Female,B,1
5b8fffca220be50001c59858,1,une,eune,eune,DET,person_gendered,26,Female,B,1
5b8fffca220be50001c59858,41,se,se,se,PRON,person_epicene,26,Female,B,1
5b8fffca220be50001c59858,67,valu,valu,valu,VERB,no_agreement,26,Female,B,1
5b8fffca220be50001c59858,62,sa,sa,sa,DET,thing_gendered,26,Female,B,1
5b8fffca220be50001c59858,66,a,a,a,AUX,no_agreement,26,Female,B,1
5b8fffca220be50001c59858,89,il,iel,iel,PRON,person_gendered,26,Female,B,1
5b8fffca220be50001c59858,77,le,lea,lea,PRON,person_gendered,26,Female,B,1
5b8fffca220be50001c59858,115,présent,présende,présende,ADJ,person_gendered,26,Female,B,1
5b8fffca220be50001c59858,82,plusieurs,plusieurs,plusieures,DET,person_epicene,26,Female,B,0
5b8fffca220be50001c59858,6,mécanicien,mécanicième,mécanieën,NOUN,person_gendered,26,Female,B,0
5b8fffca220be50001c59858,101,de,de,de,ADP,no_agreement,26,Female,B,1
5b8fffca220be50001c59858,91,serra,serra,serra,VERB,no_agreement,26,Female,B,1
5b8fffca220be50001c59858,35,belle,belle,belle,ADJ,thing_gendered,26,Female,B,1
5b8fffca220be50001c59858,8,l,l,l,DET,person_epicene,26,Female,B,1
5b8fffca220be50001c59858,12,un,eune,eune,DET,person_gendered,26,Female,B,1
5b8fffca220be50001c59858,79,elle,iel,iel,PRON,person_gendered,26,Female,B,1
5b8fffca220be50001c59858,16,nouvelle,nouveaulle,nouveaulle,ADJ,person_gendered,26,Female,B,1
5b8fffca220be50001c59858,39,les,les,lea,DET,person_epicene,26,Female,B,0
5b8fffca220be50001c59858,109,sont,sont,sont,AUX,no_agreement,26,Female,B,1
5b8fffca220be50001c59858,78,reprends,reprends,reprends,VERB,no_agreement,26,Female,B,1
5b8fffca220be50001c59858,46,des,des,des,DET,person_epicene,26,Female,B,1
5b8fffca220be50001c59858,114,était,était,était,AUX,no_agreement,26,Female,B,1
5b8fffca220be50001c59858,29,ma,man,mea,DET,person_gendered,26,Female,B,0
5b8fffca220be50001c59858,92,la,la,la,DET,thing_gendered,26,Female,B,1
5b8fffca220be50001c59858,22,les,les,les,DET,person_epicene,26,Female,B,1
5b8fffca220be50001c59858,97,dans,dans,dans,ADP,no_agreement,26,Female,B,1
5b8fffca220be50001c59858,110,tous,toustes,toustes,ADJ,person_gendered,26,Female,B,1
5b8fffca220be50001c59858,59,un,un,un,DET,thing_gendered,26,Female,B,1
5b8fffca220be50001c59858,34,une,une,une,DET,thing_gendered,26,Female,B,1
5b8fffca220be50001c59858,103,collègues,collègues,collègues,NOUN,person_epicene,26,Female,B,1
5b8fffca220be50001c59858,99,yeux,yeux,yeux,NOUN,thing_gendered,26,Female,B,1
5b8fffca220be50001c59858,81,à,à,à,ADP,no_agreement,26,Female,B,1
5b8fffca220be50001c59858,98,les,les,les,DET,thing_epicene,26,Female,B,1
5b8fffca220be50001c59858,80,parla,parla,parla,VERB,no_agreement,26,Female,B,1
5b8fffca220be50001c59858,52,déjeuner,déjeuner,déjeuner,NOUN,thing_gendered,26,Female,B,1
5b8fffca220be50001c59858,4,et,et,et,CCONJ,no_agreement,26,Female,B,1
5b8fffca220be50001c59858,26,furent,furent,furent,AUX,no_agreement,26,Female,B,1
5b8fffca220be50001c59858,70,succès,succès,succès,NOUN,thing_gendered,26,Female,B,1
5b8fffca220be50001c59858,95,la,lea,lea,PRON,person_gendered,26,Female,B,1
5b8fffca220be50001c59858,58,d,d,d,ADP,no_agreement,26,Female,B,1
5b8fffca220be50001c59858,54,la,lea,lea,DET,person_gendered,26,Female,B,1
5b8fffca220be50001c59858,105,partis,partiës,partis,ADJ,person_gendered,26,Female,B,0
5b8fffca220be50001c59858,40,écrivains,écrivaimes,écrivaims,NOUN,person_gendered,26,Female,B,0
5b8fffca220be50001c59858,32,a,a,a,AUX,no_agreement,26,Female,B,1
5b8fffca220be50001c59858,27,tous,toustes,toustes,ADJ,person_gendered,26,Female,B,1
5b8fffca220be50001c59858,45,amicaux,amicalës,amicaux,ADJ,person_gendered,26,Female,B,0
5b8fffca220be50001c59858,112,celui,cellui,cellui,PRON,person_gendered,26,Female,B,1
5b8fffca220be50001c59858,19,supérieure,supérieurë,supérieude,ADJ,person_gendered,26,Female,B,0
5b8fffca220be50001c59858,108,siens,sièmes,siens,PRON,person_gendered,26,Female,B,0
5b8fffca220be50001c59858,2,représentante,représentande,représentanste,NOUN,person_gendered,26,Female,B,0
5b8fffca220be50001c59858,44,et,et,et,CCONJ,no_agreement,26,Female,B,1
5b8fffca220be50001c59858,33,acheté,acheté,acheté,VERB,no_agreement,26,Female,B,1
5b8fffca220be50001c59858,94,en,en,en,SCONJ,no_agreement,26,Female,B,1
5b8fffca220be50001c59858,11,et,et,et,CCONJ,no_agreement,26,Female,B,1
5b8fffca220be50001c59858,75,mais,mais,mais,CCONJ,no_agreement,26,Female,B,1
5b8fffca220be50001c59858,63,volonté,volonté,volonté,NOUN,thing_gendered,26,Female,B,1
5b8fffca220be50001c59858,56,championne,champiome,champiome,NOUN,person_gendered,26,Female,B,1
5b8fffca220be50001c59858,14,actif,actifive,actide,ADJ,person_gendered,26,Female,B,0
5b8fffca220be50001c59858,21,sont,sont,sont,AUX,no_agreement,26,Female,B,1
5b8fffca220be50001c59858,120,interlocuteur,interlocuteurice,interlocuteurice,NOUN,person_gendered,26,Female,B,1
5b8fffca220be50001c59858,18,bien,bien,bien,ADV,no_agreement,26,Female,B,1
5b8fffca220be50001c59858,107,les,les,les,DET,person_epicene,26,Female,B,1
5b8fffca220be50001c59858,51,un,un,un,DET,thing_gendered,26,Female,B,1
5b8fffca220be50001c59858,118,écouter,écouter,écouter,VERB,no_agreement,26,Female,B,1
5b8fffca220be50001c59858,65,leur,leur,leur,PRON,person_epicene,26,Female,B,1
5b8fffca220be50001c59858,17,négociatrice,négociateurice,négociateurice,NOUN,person_gendered,26,Female,B,1
5b8fffca220be50001c59858,55,première,premièle,premièëre,ADJ,person_gendered,26,Female,B,0
5b8fffca220be50001c59858,64,affirmée,affirmée,affirmée,ADJ,thing_gendered,26,Female,B,1
5b8fffca220be50001c59858,38,elle,iel,iel,PRON,person_gendered,26,Female,B,1
5b8fffca220be50001c59858,9,invitée,invitéë,invitéë,NOUN,person_gendered,26,Female,B,1
5b8fffca220be50001c59858,7,francais,francaisse,francais,ADJ,person_gendered,26,Female,B,0
5b8fffca220be50001c59858,93,main,main,main,NOUN,thing_gendered,26,Female,B,1
5b8fffca220be50001c59858,69,grands,grands,grands,ADJ,thing_gendered,26,Female,B,1
5b8fffca220be50001c59858,72,s,s,s,PRON,person_epicene,26,Female,B,1
5b8fffca220be50001c59858,15,une,eune,eune,DET,person_gendered,26,Female,B,1
5b8fffca220be50001c59858,50,prendre,prendre,prendre,VERB,no_agreement,26,Female,B,1
5b8fffca220be50001c59858,43,disponibles,disponibles,disponibles,ADJ,person_epicene,26,Female,B,1
5b8fffca220be50001c59858,106,mais,mais,mais,CCONJ,no_agreement,26,Female,B,1
5b8fffca220be50001c59858,68,de,de,de,DET,thing_epicene,26,Female,B,1
5b8fffca220be50001c59858,30,belle,beaulle,beaule,ADJ,person_gendered,26,Female,B,0
5b8fffca220be50001c59858,117,voulut,voulut,voulut,VERB,no_agreement,26,Female,B,1
5b8fffca220be50001c59858,104,sont,sont,sont,AUX,no_agreement,26,Female,B,1
5b8fffca220be50001c59858,61,chaleureux,chaleureux,chaleureux,ADJ,thing_gendered,26,Female,B,1
5b8fffca220be50001c59858,73,est,est,est,AUX,no_agreement,26,Female,B,1
5b8fffca220be50001c59858,3,suisse,suisse,suisse,ADJ,person_epicene,26,Female,B,1
5b8fffca220be50001c59858,24,amateurs,amateurices,amateurs,ADJ,person_gendered,26,Female,B,0
5b8fffca220be50001c59858,42,montrèrent,montrèrent,montrèrent,VERB,no_agreement,26,Female,B,1
5b8fffca220be50001c59858,28,admirés,admiréës,admiréës,ADJ,person_gendered,26,Female,B,1
5b8fffca220be50001c59858,71,il,iel,iel,PRON,person_gendered,26,Female,B,1
5bb625693e969700019bd28f,61,chaleureux,chaleureux,chaleureux,ADJ,thing_gendered,32,Female,A,1
5bb625693e969700019bd28f,62,sa,sa,sa,DET,thing_gendered,32,Female,A,1
5bb625693e969700019bd28f,65,leur,leur,lair,PRON,person_epicene,32,Female,A,0
5bb625693e969700019bd28f,60,ton,ton,ton,NOUN,thing_gendered,32,Female,A,1
5bb625693e969700019bd28f,9,invitée,invitae,invitae,NOUN,person_gendered,32,Female,A,1
5bb625693e969700019bd28f,79,elle,al,al,PRON,person_gendered,32,Female,A,1
5bb625693e969700019bd28f,67,valu,valu,valu,VERB,no_agreement,32,Female,A,1
5bb625693e969700019bd28f,90,lui,lu,lu,PRON,person_epicene,32,Female,A,1
5bb625693e969700019bd28f,111,restés,restaes,restéz,ADJ,person_gendered,32,Female,A,0
5bb625693e969700019bd28f,4,et,et,et,CCONJ,no_agreement,32,Female,A,1
5bb625693e969700019bd28f,104,sont,sont,sont,AUX,no_agreement,32,Female,A,1
5bb625693e969700019bd28f,31,voisine,voisaine,voisinx,NOUN,person_gendered,32,Female,A,0
5bb625693e969700019bd28f,93,main,main,main,NOUN,thing_gendered,32,Female,A,1
5bb625693e969700019bd28f,102,tes,tes,tes,DET,person_epicene,32,Female,A,1
5bb625693e969700019bd28f,48,sont,sont,sont,AUX,no_agreement,32,Female,A,1
5bb625693e969700019bd28f,81,à,à,à,ADP,no_agreement,32,Female,A,1
5bb625693e969700019bd28f,118,écouter,écouter,écouter,VERB,no_agreement,32,Female,A,1
5bb625693e969700019bd28f,10,heureuse,heureuz,heureuz,ADJ,person_gendered,32,Female,A,1
5bb625693e969700019bd28f,76,je,je,je,PRON,person_epicene,32,Female,A,1
5bb625693e969700019bd28f,13,intellectuel,intellectuael,intellectuael,NOUN,person_gendered,32,Female,A,1
5bb625693e969700019bd28f,96,regardant,regardant,regardant,VERB,no_agreement,32,Female,A,1
5bb625693e969700019bd28f,33,acheté,acheté,acheté,VERB,no_agreement,32,Female,A,1
5bb625693e969700019bd28f,66,a,a,a,AUX,no_agreement,32,Female,A,1
5bb625693e969700019bd28f,82,plusieurs,plusieurs,plusiaire,DET,person_epicene,32,Female,A,0
5bb625693e969700019bd28f,17,négociatrice,négociataire,négociataire,NOUN,person_gendered,32,Female,A,1
5bb625693e969700019bd28f,30,belle,bial,bal,ADJ,person_gendered,32,Female,A,0
5bb625693e969700019bd28f,103,collègues,collègues,collègues,NOUN,person_epicene,32,Female,A,1
5bb625693e969700019bd28f,114,était,était,était,AUX,no_agreement,32,Female,A,1
5bb625693e969700019bd28f,85,joueur,jouaire,jouaire,NOUN,person_gendered,32,Female,A,1
5bb625693e969700019bd28f,24,amateurs,amataires,amataires,ADJ,person_gendered,32,Female,A,1
5bb625693e969700019bd28f,20,quels,quaels,qual,PRON,person_gendered,32,Female,A,0
5bb625693e969700019bd28f,115,présent,présenx,présenx,ADJ,person_gendered,32,Female,A,1
5bb625693e969700019bd28f,26,furent,furent,furent,AUX,no_agreement,32,Female,A,1
5bb625693e969700019bd28f,75,mais,mais,mais,CCONJ,no_agreement,32,Female,A,1
5bb625693e969700019bd28f,34,une,une,une,DET,thing_gendered,32,Female,A,1
5bb625693e969700019bd28f,45,amicaux,amicauz,amicauz,ADJ,person_gendered,32,Female,A,1
5bb625693e969700019bd28f,95,la,lu,lu,PRON,person_gendered,32,Female,A,1
5bb625693e969700019bd28f,37,pour,pour,pour,ADP,no_agreement,32,Female,A,1
5bb625693e969700019bd28f,7,francais,francaix,francaiz,ADJ,person_gendered,32,Female,A,0
5bb625693e969700019bd28f,8,l,l,l,DET,person_epicene,32,Female,A,1
5bb625693e969700019bd28f,25,ils,als,al,PRON,person_gendered,32,Female,A,0
5bb625693e969700019bd28f,41,se,se,se,PRON,person_epicene,32,Female,A,1
5bb625693e969700019bd28f,120,interlocuteur,interlocutaire,interlocutaire,NOUN,person_gendered,32,Female,A,1
5bb625693e969700019bd28f,113,qui,qui,qui,SCONJ,no_agreement,32,Female,A,1
5bb625693e969700019bd28f,54,la,lu,lu,DET,person_gendered,32,Female,A,1
5bb625693e969700019bd28f,40,écrivains,écrivans,écrivainx,NOUN,person_gendered,32,Female,A,0
5bb625693e969700019bd28f,109,sont,sont,sont,AUX,no_agreement,32,Female,A,1
5bb625693e969700019bd28f,101,de,de,de,ADP,no_agreement,32,Female,A,1
5bb625693e969700019bd28f,19,supérieure,supérieurx,supérieurx,ADJ,person_gendered,32,Female,A,1
5bb625693e969700019bd28f,52,déjeuner,déjeuner,déjeuner,NOUN,thing_gendered,32,Female,A,1
5bb625693e969700019bd28f,77,le,lu,lu,PRON,person_gendered,32,Female,A,1
5bb625693e969700019bd28f,56,championne,championx,championx,NOUN,person_gendered,32,Female,A,1
5bb625693e969700019bd28f,47,amies,amiz,amix,NOUN,person_gendered,32,Female,A,0
5bb625693e969700019bd28f,42,montrèrent,montrèrent,montrèrent,VERB,no_agreement,32,Female,A,1
5bb625693e969700019bd28f,36,voiture,voiture,voiture,NOUN,thing_gendered,32,Female,A,1
5bb625693e969700019bd28f,99,yeux,yeux,yeux,NOUN,thing_gendered,32,Female,A,1
5bb625693e969700019bd28f,112,celui,céal,celu,PRON,person_gendered,32,Female,A,0
5bb625693e969700019bd28f,6,mécanicien,mécanician,mécanicienx,NOUN,person_gendered,32,Female,A,0
5bb625693e969700019bd28f,39,les,les,les,DET,person_epicene,32,Female,A,1
5bb625693e969700019bd28f,1,une,an,an,DET,person_gendered,32,Female,A,1
5bb625693e969700019bd28f,100,certains,certans,certainz,PRON,person_gendered,32,Female,A,0
5bb625693e969700019bd28f,59,un,un,un,DET,thing_gendered,32,Female,A,1
5bb625693e969700019bd28f,23,réalisateurs,réalisataires,réalisataires,NOUN,person_gendered,32,Female,A,1
5bb625693e969700019bd28f,53,gourmand,gourmand,gourmand,ADJ,thing_gendered,32,Female,A,1
5bb625693e969700019bd28f,68,de,de,de,DET,thing_epicene,32,Female,A,1
5bb625693e969700019bd28f,78,reprends,reprends,reprends,VERB,no_agreement,32,Female,A,1
5bb625693e969700019bd28f,49,venues,venuz,venuz,ADJ,person_gendered,32,Female,A,1
5bb625693e969700019bd28f,16,nouvelle,nouval,nouval,ADJ,person_gendered,32,Female,A,1
5bb625693e969700019bd28f,91,serra,serra,serra,VERB,no_agreement,32,Female,A,1
5bb625693e969700019bd28f,43,disponibles,disponibles,disponibles,ADJ,person_epicene,32,Female,A,1
5bb625693e969700019bd28f,86,était,était,était,AUX,no_agreement,32,Female,A,1
5bb625693e969700019bd28f,108,siens,sians,sienz,PRON,person_gendered,32,Female,A,0
5bb625693e969700019bd28f,38,elle,al,al,PRON,person_gendered,32,Female,A,1
5bb625693e969700019bd28f,3,suisse,suisse,suisse,ADJ,person_epicene,32,Female,A,1
5bb625693e969700019bd28f,51,un,un,un,DET,thing_gendered,32,Female,A,1
5bb625693e969700019bd28f,15,une,an,an,DET,person_gendered,32,Female,A,1
5bb625693e969700019bd28f,98,les,les,les,DET,thing_epicene,32,Female,A,1
5bb625693e969700019bd28f,35,belle,belle,belle,ADJ,thing_gendered,32,Female,A,1
5bb625693e969700019bd28f,107,les,les,les,DET,person_epicene,32,Female,A,1
5bb625693e969700019bd28f,80,parla,parla,parla,VERB,no_agreement,32,Female,A,1
5bb625693e969700019bd28f,2,représentante,représentanx,représentanx,NOUN,person_gendered,32,Female,A,1
5bb625693e969700019bd28f,46,des,des,des,DET,person_epicene,32,Female,A,1
5bb625693e969700019bd28f,117,voulut,voulut,voulut,VERB,no_agreement,32,Female,A,1
5bb625693e969700019bd28f,29,ma,mu,mu,DET,person_gendered,32,Female,A,1
5bb625693e969700019bd28f,22,les,les,les,DET,person_epicene,32,Female,A,1
5bb625693e969700019bd28f,5,le,lu,lu,DET,person_gendered,32,Female,A,1
5bb625693e969700019bd28f,88,expert,expaert,expertx,NOUN,person_gendered,32,Female,A,0
5bb625693e969700019bd28f,92,la,la,la,DET,thing_gendered,32,Female,A,1
5bb625693e969700019bd28f,73,est,est,est,AUX,no_agreement,32,Female,A,1
5bb625693e969700019bd28f,27,tous,touz,touz,ADJ,person_gendered,32,Female,A,1
5bb625693e969700019bd28f,44,et,et,et,CCONJ,no_agreement,32,Female,A,1
5bb625693e969700019bd28f,71,il,al,al,PRON,person_gendered,32,Female,A,1
5bb625693e969700019bd28f,18,bien,bien,bien,ADV,no_agreement,32,Female,A,1
5bb625693e969700019bd28f,58,d,d,d,ADP,no_agreement,32,Female,A,1
5bb625693e969700019bd28f,57,parla,parla,parla,VERB,no_agreement,32,Female,A,1
5bb625693e969700019bd28f,50,prendre,prendre,prendre,VERB,no_agreement,32,Female,A,1
5bb625693e969700019bd28f,28,admirés,admiraes,admiraés,ADJ,person_gendered,32,Female,A,0
5bb625693e969700019bd28f,69,grands,grands,grands,ADJ,thing_gendered,32,Female,A,1
5bb625693e969700019bd28f,32,a,a,a,AUX,no_agreement,32,Female,A,1
5bb625693e969700019bd28f,72,s,s,s,PRON,person_epicene,32,Female,A,1
5bb625693e969700019bd28f,21,sont,sont,sont,AUX,no_agreement,32,Female,A,1
5bb625693e969700019bd28f,106,mais,mais,mais,CCONJ,no_agreement,32,Female,A,1
5bb625693e969700019bd28f,119,aucun,aucan,aucan,DET,person_gendered,32,Female,A,1
5bb625693e969700019bd28f,14,actif,actix,actix,ADJ,person_gendered,32,Female,A,1
5bb625693e969700019bd28f,74,trompé,trompae,trompéx,ADJ,person_gendered,32,Female,A,0
5bb625693e969700019bd28f,89,il,al,al,PRON,person_gendered,32,Female,A,1
5bb625693e969700019bd28f,64,affirmée,affirmée,affirmée,ADJ,thing_gendered,32,Female,A,1
5bb625693e969700019bd28f,94,en,en,en,SCONJ,no_agreement,32,Female,A,1
5bb625693e969700019bd28f,105,partis,partiz,partiz,ADJ,person_gendered,32,Female,A,1
5bb625693e969700019bd28f,84,le,lu,lu,DET,person_gendered,32,Female,A,1
5bb625693e969700019bd28f,110,tous,touz,touz,ADJ,person_gendered,32,Female,A,1
5bb625693e969700019bd28f,87,un,an,an,DET,person_gendered,32,Female,A,1
5bb625693e969700019bd28f,116,ne,ne,ne,PART,no_agreement,32,Female,A,1
5bb625693e969700019bd28f,83,paysannes,paysanz,paysanx,NOUN,person_gendered,32,Female,A,0
5bb625693e969700019bd28f,63,volonté,volonté,volonté,NOUN,thing_gendered,32,Female,A,1
5bb625693e969700019bd28f,70,succès,succès,succès,NOUN,thing_gendered,32,Female,A,1
5bb625693e969700019bd28f,55,première,premiaer,premiaer,ADJ,person_gendered,32,Female,A,1
5bb625693e969700019bd28f,11,et,et,et,CCONJ,no_agreement,32,Female,A,1
5bb625693e969700019bd28f,97,dans,dans,dans,ADP,no_agreement,32,Female,A,1
5bb625693e969700019bd28f,12,un,an,an,DET,person_gendered,32,Female,A,1
5bc8dccd0f10750001d70a1c,89,il,iel,iel,PRON,person_gendered,39,Male,I,1
5bc8dccd0f10750001d70a1c,17,négociatrice,négociateuri,négociatrice,NOUN,person_gendered,39,Male,I,0
5bc8dccd0f10750001d70a1c,24,amateurs,amateuris,amateuris,ADJ,person_gendered,39,Male,I,1
5bc8dccd0f10750001d70a1c,67,valu,valu,valuis,VERB,no_agreement,39,Male,I,0
5bc8dccd0f10750001d70a1c,71,il,iel,iel,PRON,person_gendered,39,Male,I,1
5bc8dccd0f10750001d70a1c,49,venues,venuis,venueis,ADJ,person_gendered,39,Male,I,0
5bc8dccd0f10750001d70a1c,18,bien,bien,bienis,ADV,no_agreement,39,Male,I,0
5bc8dccd0f10750001d70a1c,42,montrèrent,montrèrent,montrèrent,VERB,no_agreement,39,Male,I,1
5bc8dccd0f10750001d70a1c,85,joueur,joueusi,joueuris,NOUN,person_gendered,39,Male,I,0
5bc8dccd0f10750001d70a1c,1,une,uni,une,DET,person_gendered,39,Male,I,0
5bc8dccd0f10750001d70a1c,27,tous,toutis,tous,ADJ,person_gendered,39,Male,I,0
5bc8dccd0f10750001d70a1c,12,un,uni,un,DET,person_gendered,39,Male,I,0
5bc8dccd0f10750001d70a1c,120,interlocuteur,interlocuteuri,interlocuteuris,NOUN,person_gendered,39,Male,I,0
5bc8dccd0f10750001d70a1c,83,paysannes,paysannis,paysannis,NOUN,person_gendered,39,Male,I,1
5bc8dccd0f10750001d70a1c,63,volonté,volonté,volonté,NOUN,thing_gendered,39,Male,I,1
5bc8dccd0f10750001d70a1c,94,en,en,en,SCONJ,no_agreement,39,Male,I,1
5bc8dccd0f10750001d70a1c,58,d,d,d,ADP,no_agreement,39,Male,I,1
5bc8dccd0f10750001d70a1c,114,était,était,était,AUX,no_agreement,39,Male,I,1
5bc8dccd0f10750001d70a1c,77,le,li,le,PRON,person_gendered,39,Male,I,0
5bc8dccd0f10750001d70a1c,103,collègues,collègues,collèguéis,NOUN,person_epicene,39,Male,I,0
5bc8dccd0f10750001d70a1c,13,intellectuel,intellectuelli,intelluctuelis,NOUN,person_gendered,39,Male,I,0
5bc8dccd0f10750001d70a1c,9,invitée,invitéi,invitéeis,NOUN,person_gendered,39,Male,I,0
5bc8dccd0f10750001d70a1c,48,sont,sont,sont,AUX,no_agreement,39,Male,I,1
5bc8dccd0f10750001d70a1c,106,mais,mais,mais,CCONJ,no_agreement,39,Male,I,1
5bc8dccd0f10750001d70a1c,60,ton,ton,tonis,NOUN,thing_gendered,39,Male,I,0
5bc8dccd0f10750001d70a1c,3,suisse,suisse,suisse,ADJ,person_epicene,39,Male,I,1
5bc8dccd0f10750001d70a1c,90,lui,lui,lui,PRON,person_epicene,39,Male,I,1
5bc8dccd0f10750001d70a1c,111,restés,restéis,restéis,ADJ,person_gendered,39,Male,I,1
5bc8dccd0f10750001d70a1c,50,prendre,prendre,prendre,VERB,no_agreement,39,Male,I,1
5bc8dccd0f10750001d70a1c,51,un,un,un,DET,thing_gendered,39,Male,I,1
5bc8dccd0f10750001d70a1c,80,parla,parla,parla,VERB,no_agreement,39,Male,I,1
5bc8dccd0f10750001d70a1c,95,la,li,la,PRON,person_gendered,39,Male,I,0
5bc8dccd0f10750001d70a1c,113,qui,qui,qui,SCONJ,no_agreement,39,Male,I,1
5bc8dccd0f10750001d70a1c,109,sont,sont,sont,AUX,no_agreement,39,Male,I,1
5bc8dccd0f10750001d70a1c,40,écrivains,écrivainis,écrivainis,NOUN,person_gendered,39,Male,I,1
5bc8dccd0f10750001d70a1c,11,et,et,et,CCONJ,no_agreement,39,Male,I,1
5bc8dccd0f10750001d70a1c,70,succès,succès,succeis,NOUN,thing_gendered,39,Male,I,0
5bc8dccd0f10750001d70a1c,72,s,s,s,PRON,person_epicene,39,Male,I,1
5bc8dccd0f10750001d70a1c,118,écouter,écouter,écouter,VERB,no_agreement,39,Male,I,1
5bc8dccd0f10750001d70a1c,45,amicaux,amicalis,amicaux,ADJ,person_gendered,39,Male,I,0
5bc8dccd0f10750001d70a1c,15,une,uni,une,DET,person_gendered,39,Male,I,0
5bc8dccd0f10750001d70a1c,76,je,je,je,PRON,person_epicene,39,Male,I,1
5bc8dccd0f10750001d70a1c,37,pour,pour,pour,ADP,no_agreement,39,Male,I,1
5bc8dccd0f10750001d70a1c,82,plusieurs,plusieurs,plusieurs,DET,person_epicene,39,Male,I,1
5bc8dccd0f10750001d70a1c,55,première,premièri,permieris,ADJ,person_gendered,39,Male,I,0
5bc8dccd0f10750001d70a1c,22,les,les,les,DET,person_epicene,39,Male,I,1
5bc8dccd0f10750001d70a1c,2,représentante,représentanti,représentis,NOUN,person_gendered,39,Male,I,0
5bc8dccd0f10750001d70a1c,104,sont,sont,sont,AUX,no_agreement,39,Male,I,1
5bc8dccd0f10750001d70a1c,7,francais,francaisi,francais,ADJ,person_gendered,39,Male,I,0
5bc8dccd0f10750001d70a1c,99,yeux,yeux,yeux,NOUN,thing_gendered,39,Male,I,1
5bc8dccd0f10750001d70a1c,64,affirmée,affirmée,affirmis,ADJ,thing_gendered,39,Male,I,0
5bc8dccd0f10750001d70a1c,20,quels,quellis,quelis,PRON,person_gendered,39,Male,I,0
5bc8dccd0f10750001d70a1c,35,belle,belle,bellis,ADJ,thing_gendered,39,Male,I,0
5bc8dccd0f10750001d70a1c,16,nouvelle,nouvelli,nouvellis,ADJ,person_gendered,39,Male,I,0
5bc8dccd0f10750001d70a1c,21,sont,sont,sont,AUX,no_agreement,39,Male,I,1
5bc8dccd0f10750001d70a1c,91,serra,serra,serrais,VERB,no_agreement,39,Male,I,0
5bc8dccd0f10750001d70a1c,88,expert,experti,expertis,NOUN,person_gendered,39,Male,I,0
5bc8dccd0f10750001d70a1c,41,se,se,se,PRON,person_epicene,39,Male,I,1
5bc8dccd0f10750001d70a1c,119,aucun,aucuni,aucunis,DET,person_gendered,39,Male,I,0
5bc8dccd0f10750001d70a1c,43,disponibles,disponibles,disponibilis,ADJ,person_epicene,39,Male,I,0
5bc8dccd0f10750001d70a1c,56,championne,championni,championnis,NOUN,person_gendered,39,Male,I,0
5bc8dccd0f10750001d70a1c,112,celui,celli,celui,PRON,person_gendered,39,Male,I,0
5bc8dccd0f10750001d70a1c,62,sa,sa,sa,DET,thing_gendered,39,Male,I,1
5bc8dccd0f10750001d70a1c,75,mais,mais,mais,CCONJ,no_agreement,39,Male,I,1
5bc8dccd0f10750001d70a1c,54,la,li,la,DET,person_gendered,39,Male,I,0
5bc8dccd0f10750001d70a1c,65,leur,leur,leur,PRON,person_epicene,39,Male,I,1
5bc8dccd0f10750001d70a1c,69,grands,grands,grandis,ADJ,thing_gendered,39,Male,I,0
5bc8dccd0f10750001d70a1c,32,a,a,a,AUX,no_agreement,39,Male,I,1
5bc8dccd0f10750001d70a1c,47,amies,amiis,amiies,NOUN,person_gendered,39,Male,I,0
5bc8dccd0f10750001d70a1c,4,et,et,et,CCONJ,no_agreement,39,Male,I,1
5bc8dccd0f10750001d70a1c,14,actif,activi,actif,ADJ,person_gendered,39,Male,I,0
5bc8dccd0f10750001d70a1c,116,ne,ne,ne,PART,no_agreement,39,Male,I,1
5bc8dccd0f10750001d70a1c,115,présent,présenti,prsentis,ADJ,person_gendered,39,Male,I,0
5bc8dccd0f10750001d70a1c,33,acheté,acheté,acheté,VERB,no_agreement,39,Male,I,1
5bc8dccd0f10750001d70a1c,87,un,uni,un,DET,person_gendered,39,Male,I,0
5bc8dccd0f10750001d70a1c,39,les,les,les,DET,person_epicene,39,Male,I,1
5bc8dccd0f10750001d70a1c,57,parla,parla,parla,VERB,no_agreement,39,Male,I,1
5bc8dccd0f10750001d70a1c,23,réalisateurs,réalisateuris,réalisateuris,NOUN,person_gendered,39,Male,I,1
5bc8dccd0f10750001d70a1c,108,siens,siennis,sienis,PRON,person_gendered,39,Male,I,0
5bc8dccd0f10750001d70a1c,92,la,la,la,DET,thing_gendered,39,Male,I,1
5bc8dccd0f10750001d70a1c,105,partis,partiis,partiis,ADJ,person_gendered,39,Male,I,1
5bc8dccd0f10750001d70a1c,5,le,li,le,DET,person_gendered,39,Male,I,0
5bc8dccd0f10750001d70a1c,101,de,de,de,ADP,no_agreement,39,Male,I,1
5bc8dccd0f10750001d70a1c,84,le,li,le,DET,person_gendered,39,Male,I,0
5bc8dccd0f10750001d70a1c,30,belle,belli,bellis,ADJ,person_gendered,39,Male,I,0
5bc8dccd0f10750001d70a1c,36,voiture,voiture,voituris,NOUN,thing_gendered,39,Male,I,0
5bc8dccd0f10750001d70a1c,25,ils,iels,iels,PRON,person_gendered,39,Male,I,1
5bc8dccd0f10750001d70a1c,107,les,les,les,DET,person_epicene,39,Male,I,1
5bc8dccd0f10750001d70a1c,93,main,main,mainis,NOUN,thing_gendered,39,Male,I,0
5bc8dccd0f10750001d70a1c,78,reprends,reprends,reprendis,VERB,no_agreement,39,Male,I,0
5bc8dccd0f10750001d70a1c,86,était,était,était,AUX,no_agreement,39,Male,I,1
5bc8dccd0f10750001d70a1c,28,admirés,admiréis,admiris,ADJ,person_gendered,39,Male,I,0
5bc8dccd0f10750001d70a1c,59,un,un,un,DET,thing_gendered,39,Male,I,1
5bc8dccd0f10750001d70a1c,19,supérieure,supérieuri,superieuris,ADJ,person_gendered,39,Male,I,0
5bc8dccd0f10750001d70a1c,34,une,une,une,DET,thing_gendered,39,Male,I,1
5bc8dccd0f10750001d70a1c,68,de,de,de,DET,thing_epicene,39,Male,I,1
5bc8dccd0f10750001d70a1c,6,mécanicien,mécanicienni,mécanicienis,NOUN,person_gendered,39,Male,I,0
5bc8dccd0f10750001d70a1c,102,tes,tes,tes,DET,person_epicene,39,Male,I,1
5bc8dccd0f10750001d70a1c,10,heureuse,heureusi,heureusis,ADJ,person_gendered,39,Male,I,0
5bc8dccd0f10750001d70a1c,74,trompé,trompéi,trompéis,ADJ,person_gendered,39,Male,I,0
5bc8dccd0f10750001d70a1c,61,chaleureux,chaleureux,chaleuris,ADJ,thing_gendered,39,Male,I,0
5bc8dccd0f10750001d70a1c,26,furent,furent,furent,AUX,no_agreement,39,Male,I,1
5bc8dccd0f10750001d70a1c,53,gourmand,gourmand,gourdmandis,ADJ,thing_gendered,39,Male,I,0
5bc8dccd0f10750001d70a1c,31,voisine,voisini,voisinis,NOUN,person_gendered,39,Male,I,0
5bc8dccd0f10750001d70a1c,98,les,les,les,DET,thing_epicene,39,Male,I,1
5bc8dccd0f10750001d70a1c,44,et,et,et,CCONJ,no_agreement,39,Male,I,1
5bc8dccd0f10750001d70a1c,81,à,à,à,ADP,no_agreement,39,Male,I,1
5bc8dccd0f10750001d70a1c,73,est,est,est,AUX,no_agreement,39,Male,I,1
5bc8dccd0f10750001d70a1c,52,déjeuner,déjeuner,déjeuneris,NOUN,thing_gendered,39,Male,I,0
5bc8dccd0f10750001d70a1c,46,des,des,des,DET,person_epicene,39,Male,I,1
5bc8dccd0f10750001d70a1c,79,elle,iel,iel,PRON,person_gendered,39,Male,I,1
5bc8dccd0f10750001d70a1c,8,l,l,l,DET,person_epicene,39,Male,I,1
5bc8dccd0f10750001d70a1c,66,a,a,a,AUX,no_agreement,39,Male,I,1
5bc8dccd0f10750001d70a1c,38,elle,iel,iel,PRON,person_gendered,39,Male,I,1
5bc8dccd0f10750001d70a1c,97,dans,dans,dans,ADP,no_agreement,39,Male,I,1
5bc8dccd0f10750001d70a1c,100,certains,certainis,certainis,PRON,person_gendered,39,Male,I,1
5bc8dccd0f10750001d70a1c,29,ma,mi,ma,DET,person_gendered,39,Male,I,0
5bc8dccd0f10750001d70a1c,117,voulut,voulut,voulut,VERB,no_agreement,39,Male,I,1
5bc8dccd0f10750001d70a1c,96,regardant,regardant,regardant,VERB,no_agreement,39,Male,I,1
5bc8dccd0f10750001d70a1c,110,tous,toutis,tous,ADJ,person_gendered,39,Male,I,0
5c54f8071c1e7300011357c1,22,les,les,li,DET,person_epicene,33,Male,I,0
5c54f8071c1e7300011357c1,91,serra,serra,serri,VERB,no_agreement,33,Male,I,0
5c54f8071c1e7300011357c1,93,main,main,main,NOUN,thing_gendered,33,Male,I,1
5c54f8071c1e7300011357c1,43,disponibles,disponibles,disponibilis,ADJ,person_epicene,33,Male,I,0
5c54f8071c1e7300011357c1,71,il,iel,iel,PRON,person_gendered,33,Male,I,1
5c54f8071c1e7300011357c1,19,supérieure,supérieuri,superieuris,ADJ,person_gendered,33,Male,I,0
5c54f8071c1e7300011357c1,2,représentante,représentanti,representati,NOUN,person_gendered,33,Male,I,0
5c54f8071c1e7300011357c1,86,était,était,était,AUX,no_agreement,33,Male,I,1
5c54f8071c1e7300011357c1,97,dans,dans,dans,ADP,no_agreement,33,Male,I,1
5c54f8071c1e7300011357c1,84,le,li,li,DET,person_gendered,33,Male,I,1
5c54f8071c1e7300011357c1,41,se,se,se,PRON,person_epicene,33,Male,I,1
5c54f8071c1e7300011357c1,95,la,li,li,PRON,person_gendered,33,Male,I,1
5c54f8071c1e7300011357c1,58,d,d,d,ADP,no_agreement,33,Male,I,1
5c54f8071c1e7300011357c1,63,volonté,volonté,volonté,NOUN,thing_gendered,33,Male,I,1
5c54f8071c1e7300011357c1,80,parla,parla,parli,VERB,no_agreement,33,Male,I,0
5c54f8071c1e7300011357c1,61,chaleureux,chaleureux,chaleureux,ADJ,thing_gendered,33,Male,I,1
5c54f8071c1e7300011357c1,10,heureuse,heureusi,heureusis,ADJ,person_gendered,33,Male,I,0
5c54f8071c1e7300011357c1,13,intellectuel,intellectuelli,intellectuelis,NOUN,person_gendered,33,Male,I,0
5c54f8071c1e7300011357c1,1,une,uni,uni,DET,person_gendered,33,Male,I,1
5c54f8071c1e7300011357c1,106,mais,mais,mais,CCONJ,no_agreement,33,Male,I,1
5c54f8071c1e7300011357c1,109,sont,sont,sont,AUX,no_agreement,33,Male,I,1
5c54f8071c1e7300011357c1,69,grands,grands,grand,ADJ,thing_gendered,33,Male,I,0
5c54f8071c1e7300011357c1,39,les,les,li,DET,person_epicene,33,Male,I,0
5c54f8071c1e7300011357c1,14,actif,activi,activis,ADJ,person_gendered,33,Male,I,0
5c54f8071c1e7300011357c1,113,qui,qui,qui,SCONJ,no_agreement,33,Male,I,1
5c54f8071c1e7300011357c1,8,l,l,l,DET,person_epicene,33,Male,I,1
5c54f8071c1e7300011357c1,4,et,et,et,CCONJ,no_agreement,33,Male,I,1
5c54f8071c1e7300011357c1,119,aucun,aucuni,aucun,DET,person_gendered,33,Male,I,0
5c54f8071c1e7300011357c1,32,a,a,a,AUX,no_agreement,33,Male,I,1
5c54f8071c1e7300011357c1,27,tous,toutis,toutis,ADJ,person_gendered,33,Male,I,1
5c54f8071c1e7300011357c1,81,à,à,à,ADP,no_agreement,33,Male,I,1
5c54f8071c1e7300011357c1,7,francais,francaisi,francis,ADJ,person_gendered,33,Male,I,0
5c54f8071c1e7300011357c1,55,première,premièri,premieris,ADJ,person_gendered,33,Male,I,0
5c54f8071c1e7300011357c1,37,pour,pour,pour,ADP,no_agreement,33,Male,I,1
5c54f8071c1e7300011357c1,101,de,de,de,ADP,no_agreement,33,Male,I,1
5c54f8071c1e7300011357c1,17,négociatrice,négociateuri,negociatris,NOUN,person_gendered,33,Male,I,0
5c54f8071c1e7300011357c1,33,acheté,acheté,acheteis,VERB,no_agreement,33,Male,I,0
5c54f8071c1e7300011357c1,110,tous,toutis,tousis,ADJ,person_gendered,33,Male,I,0
5c54f8071c1e7300011357c1,40,écrivains,écrivainis,écrivanis,NOUN,person_gendered,33,Male,I,0
5c54f8071c1e7300011357c1,34,une,une,une,DET,thing_gendered,33,Male,I,1
5c54f8071c1e7300011357c1,87,un,uni,i,DET,person_gendered,33,Male,I,0
5c54f8071c1e7300011357c1,65,leur,leur,leur,PRON,person_epicene,33,Male,I,1
5c54f8071c1e7300011357c1,60,ton,ton,ton,NOUN,thing_gendered,33,Male,I,1
5c54f8071c1e7300011357c1,105,partis,partiis,partii,ADJ,person_gendered,33,Male,I,0
5c54f8071c1e7300011357c1,104,sont,sont,sont,AUX,no_agreement,33,Male,I,1
5c54f8071c1e7300011357c1,54,la,li,li,DET,person_gendered,33,Male,I,1
5c54f8071c1e7300011357c1,30,belle,belli,belli,ADJ,person_gendered,33,Male,I,1
5c54f8071c1e7300011357c1,68,de,de,de,DET,thing_epicene,33,Male,I,1
5c54f8071c1e7300011357c1,108,siens,siennis,sienins,PRON,person_gendered,33,Male,I,0
5c54f8071c1e7300011357c1,59,un,un,un,DET,thing_gendered,33,Male,I,1
5c54f8071c1e7300011357c1,112,celui,celli,celuis,PRON,person_gendered,33,Male,I,0
5c54f8071c1e7300011357c1,114,était,était,étaient,AUX,no_agreement,33,Male,I,0
5c54f8071c1e7300011357c1,85,joueur,joueusi,joueuri,NOUN,person_gendered,33,Male,I,0
5c54f8071c1e7300011357c1,107,les,les,les,DET,person_epicene,33,Male,I,1
5c54f8071c1e7300011357c1,18,bien,bien,bien,ADV,no_agreement,33,Male,I,1
5c54f8071c1e7300011357c1,92,la,la,la,DET,thing_gendered,33,Male,I,1
5c54f8071c1e7300011357c1,45,amicaux,amicalis,amicilis,ADJ,person_gendered,33,Male,I,0
5c54f8071c1e7300011357c1,88,expert,experti,experis,NOUN,person_gendered,33,Male,I,0
5c54f8071c1e7300011357c1,118,écouter,écouter,écouteur,VERB,no_agreement,33,Male,I,0
5c54f8071c1e7300011357c1,50,prendre,prendre,prendre,VERB,no_agreement,33,Male,I,1
5c54f8071c1e7300011357c1,11,et,et,et,CCONJ,no_agreement,33,Male,I,1
5c54f8071c1e7300011357c1,117,voulut,voulut,vouluii,VERB,no_agreement,33,Male,I,0
5c54f8071c1e7300011357c1,52,déjeuner,déjeuner,déjeuner,NOUN,thing_gendered,33,Male,I,1
5c54f8071c1e7300011357c1,57,parla,parla,parla,VERB,no_agreement,33,Male,I,1
5c54f8071c1e7300011357c1,16,nouvelle,nouvelli,nouvellis,ADJ,person_gendered,33,Male,I,0
5c54f8071c1e7300011357c1,26,furent,furent,furent,AUX,no_agreement,33,Male,I,1
5c54f8071c1e7300011357c1,56,championne,championni,championnis,NOUN,person_gendered,33,Male,I,0
5c54f8071c1e7300011357c1,48,sont,sont,sont,AUX,no_agreement,33,Male,I,1
5c54f8071c1e7300011357c1,64,affirmée,affirmée,affirméis,ADJ,thing_gendered,33,Male,I,0
5c54f8071c1e7300011357c1,83,paysannes,paysannis,paysannis,NOUN,person_gendered,33,Male,I,1
5c54f8071c1e7300011357c1,38,elle,iel,iel,PRON,person_gendered,33,Male,I,1
5c54f8071c1e7300011357c1,24,amateurs,amateuris,amateuris,ADJ,person_gendered,33,Male,I,1
5c54f8071c1e7300011357c1,46,des,des,di,DET,person_epicene,33,Male,I,0
5c54f8071c1e7300011357c1,66,a,a,a,AUX,no_agreement,33,Male,I,1
5c54f8071c1e7300011357c1,120,interlocuteur,interlocuteuri,interloctueur,NOUN,person_gendered,33,Male,I,0
5c54f8071c1e7300011357c1,25,ils,iels,iels,PRON,person_gendered,33,Male,I,1
5c54f8071c1e7300011357c1,100,certains,certainis,certainins,PRON,person_gendered,33,Male,I,0
5c54f8071c1e7300011357c1,51,un,un,un,DET,thing_gendered,33,Male,I,1
5c54f8071c1e7300011357c1,6,mécanicien,mécanicienni,mécaninin,NOUN,person_gendered,33,Male,I,0
5c54f8071c1e7300011357c1,20,quels,quellis,quils,PRON,person_gendered,33,Male,I,0
5c54f8071c1e7300011357c1,53,gourmand,gourmand,gourmand,ADJ,thing_gendered,33,Male,I,1
5c54f8071c1e7300011357c1,103,collègues,collègues,collèguis,NOUN,person_epicene,33,Male,I,0
5c54f8071c1e7300011357c1,115,présent,présenti,présenteis,ADJ,person_gendered,33,Male,I,0
5c54f8071c1e7300011357c1,90,lui,lui,li,PRON,person_epicene,33,Male,I,0
5c54f8071c1e7300011357c1,70,succès,succès,succès,NOUN,thing_gendered,33,Male,I,1
5c54f8071c1e7300011357c1,62,sa,sa,si,DET,thing_gendered,33,Male,I,0
5c54f8071c1e7300011357c1,21,sont,sont,si,AUX,no_agreement,33,Male,I,0
5c54f8071c1e7300011357c1,35,belle,belle,belle,ADJ,thing_gendered,33,Male,I,1
5c54f8071c1e7300011357c1,111,restés,restéis,resteis,ADJ,person_gendered,33,Male,I,0
5c54f8071c1e7300011357c1,96,regardant,regardant,regardant,VERB,no_agreement,33,Male,I,1
5c54f8071c1e7300011357c1,102,tes,tes,tes,DET,person_epicene,33,Male,I,1
5c54f8071c1e7300011357c1,47,amies,amiis,ami,NOUN,person_gendered,33,Male,I,0
5c54f8071c1e7300011357c1,44,et,et,et,CCONJ,no_agreement,33,Male,I,1
5c54f8071c1e7300011357c1,23,réalisateurs,réalisateuris,réalisits,NOUN,person_gendered,33,Male,I,0
5c54f8071c1e7300011357c1,5,le,li,li,DET,person_gendered,33,Male,I,1
5c54f8071c1e7300011357c1,89,il,iel,i,PRON,person_gendered,33,Male,I,0
5c54f8071c1e7300011357c1,67,valu,valu,valu,VERB,no_agreement,33,Male,I,1
5c54f8071c1e7300011357c1,49,venues,venuis,veni,ADJ,person_gendered,33,Male,I,0
5c54f8071c1e7300011357c1,94,en,en,en,SCONJ,no_agreement,33,Male,I,1
5c54f8071c1e7300011357c1,98,les,les,les,DET,thing_epicene,33,Male,I,1
5c54f8071c1e7300011357c1,28,admirés,admiréis,admireis,ADJ,person_gendered,33,Male,I,0
5c54f8071c1e7300011357c1,15,une,uni,uni,DET,person_gendered,33,Male,I,1
5c54f8071c1e7300011357c1,9,invitée,invitéi,inviteis,NOUN,person_gendered,33,Male,I,0
5c54f8071c1e7300011357c1,79,elle,iel,iel,PRON,person_gendered,33,Male,I,1
5c54f8071c1e7300011357c1,36,voiture,voiture,voiture,NOUN,thing_gendered,33,Male,I,1
5c54f8071c1e7300011357c1,3,suisse,suisse,suissi,ADJ,person_epicene,33,Male,I,0
5c54f8071c1e7300011357c1,29,ma,mi,mi,DET,person_gendered,33,Male,I,1
5c54f8071c1e7300011357c1,12,un,uni,i,DET,person_gendered,33,Male,I,0
5c54f8071c1e7300011357c1,99,yeux,yeux,yeux,NOUN,thing_gendered,33,Male,I,1
5c54f8071c1e7300011357c1,42,montrèrent,montrèrent,montreris,VERB,no_agreement,33,Male,I,0
5c54f8071c1e7300011357c1,31,voisine,voisini,voisini,NOUN,person_gendered,33,Male,I,1
5c54f8071c1e7300011357c1,82,plusieurs,plusieurs,plusieuris,DET,person_epicene,33,Male,I,0
5c54f8071c1e7300011357c1,116,ne,ne,ne,PART,no_agreement,33,Male,I,1
5c710337bc6ab00001d7aade,52,déjeuner,déjeuner,déjeuner,NOUN,thing_gendered,33,Male,A,1
5c710337bc6ab00001d7aade,33,acheté,acheté,acheté,VERB,no_agreement,33,Male,A,1
5c710337bc6ab00001d7aade,3,suisse,suisse,suisse,ADJ,person_epicene,33,Male,A,1
5c710337bc6ab00001d7aade,116,ne,ne,ne,PART,no_agreement,33,Male,A,1
5c710337bc6ab00001d7aade,99,yeux,yeux,yeux,NOUN,thing_gendered,33,Male,A,1
5c710337bc6ab00001d7aade,20,quels,quaels,quaels,PRON,person_gendered,33,Male,A,1
5c710337bc6ab00001d7aade,62,sa,sa,san,DET,thing_gendered,33,Male,A,0
5c710337bc6ab00001d7aade,109,sont,sont,sont,AUX,no_agreement,33,Male,A,1
5c710337bc6ab00001d7aade,67,valu,valu,valu,VERB,no_agreement,33,Male,A,1
5c710337bc6ab00001d7aade,18,bien,bien,bien,ADV,no_agreement,33,Male,A,1
5c710337bc6ab00001d7aade,103,collègues,collègues,collègues,NOUN,person_epicene,33,Male,A,1
5c710337bc6ab00001d7aade,53,gourmand,gourmand,gourmand,ADJ,thing_gendered,33,Male,A,1
5c710337bc6ab00001d7aade,40,écrivains,écrivans,écrivaires,NOUN,person_gendered,33,Male,A,0
5c710337bc6ab00001d7aade,110,tous,touz,tous,ADJ,person_gendered,33,Male,A,0
5c710337bc6ab00001d7aade,65,leur,leur,al,PRON,person_epicene,33,Male,A,0
5c710337bc6ab00001d7aade,73,est,est,est,AUX,no_agreement,33,Male,A,1
5c710337bc6ab00001d7aade,41,se,se,se,PRON,person_epicene,33,Male,A,1
5c710337bc6ab00001d7aade,29,ma,mu,mu,DET,person_gendered,33,Male,A,1
5c710337bc6ab00001d7aade,17,négociatrice,négociataire,négociataire,NOUN,person_gendered,33,Male,A,1
5c710337bc6ab00001d7aade,34,une,une,une,DET,thing_gendered,33,Male,A,1
5c710337bc6ab00001d7aade,7,francais,francaix,francaix,ADJ,person_gendered,33,Male,A,1
5c710337bc6ab00001d7aade,64,affirmée,affirmée,affirmaex,ADJ,thing_gendered,33,Male,A,0
5c710337bc6ab00001d7aade,51,un,un,un,DET,thing_gendered,33,Male,A,1
5c710337bc6ab00001d7aade,81,à,à,à,ADP,no_agreement,33,Male,A,1
5c710337bc6ab00001d7aade,63,volonté,volonté,volonté,NOUN,thing_gendered,33,Male,A,1
5c710337bc6ab00001d7aade,106,mais,mais,mais,CCONJ,no_agreement,33,Male,A,1
5c710337bc6ab00001d7aade,39,les,les,lu,DET,person_epicene,33,Male,A,0
5c710337bc6ab00001d7aade,87,un,an,an,DET,person_gendered,33,Male,A,1
5c710337bc6ab00001d7aade,75,mais,mais,mais,CCONJ,no_agreement,33,Male,A,1
5c710337bc6ab00001d7aade,96,regardant,regardant,regardant,VERB,no_agreement,33,Male,A,1
5c710337bc6ab00001d7aade,21,sont,sont,sont,AUX,no_agreement,33,Male,A,1
5c710337bc6ab00001d7aade,8,l,l,l,DET,person_epicene,33,Male,A,1
5c710337bc6ab00001d7aade,13,intellectuel,intellectuael,intellectuael,NOUN,person_gendered,33,Male,A,1
5c710337bc6ab00001d7aade,68,de,de,de,DET,thing_epicene,33,Male,A,1
5c710337bc6ab00001d7aade,104,sont,sont,sont,AUX,no_agreement,33,Male,A,1
5c710337bc6ab00001d7aade,114,était,était,était,AUX,no_agreement,33,Male,A,1
5c710337bc6ab00001d7aade,97,dans,dans,dans,ADP,no_agreement,33,Male,A,1
5c710337bc6ab00001d7aade,1,une,an,an,DET,person_gendered,33,Male,A,1
5c710337bc6ab00001d7aade,82,plusieurs,plusieurs,plusieux,DET,person_epicene,33,Male,A,0
5c710337bc6ab00001d7aade,112,celui,céal,celan,PRON,person_gendered,33,Male,A,0
5c710337bc6ab00001d7aade,61,chaleureux,chaleureux,chaleureux,ADJ,thing_gendered,33,Male,A,1
5c710337bc6ab00001d7aade,5,le,lu,al,DET,person_gendered,33,Male,A,0
5c710337bc6ab00001d7aade,100,certains,certans,certans,PRON,person_gendered,33,Male,A,1
5c710337bc6ab00001d7aade,11,et,et,et,CCONJ,no_agreement,33,Male,A,1
5c710337bc6ab00001d7aade,44,et,et,et,CCONJ,no_agreement,33,Male,A,1
5c710337bc6ab00001d7aade,4,et,et,et,CCONJ,no_agreement,33,Male,A,1
5c710337bc6ab00001d7aade,24,amateurs,amataires,amateux,ADJ,person_gendered,33,Male,A,0
5c710337bc6ab00001d7aade,43,disponibles,disponibles,disponibles,ADJ,person_epicene,33,Male,A,1
5c710337bc6ab00001d7aade,88,expert,expaert,expeaert,NOUN,person_gendered,33,Male,A,0
5c710337bc6ab00001d7aade,90,lui,lu,lu,PRON,person_epicene,33,Male,A,1
5c710337bc6ab00001d7aade,16,nouvelle,nouval,nouvael,ADJ,person_gendered,33,Male,A,0
5c710337bc6ab00001d7aade,89,il,al,al,PRON,person_gendered,33,Male,A,1
5c710337bc6ab00001d7aade,37,pour,pour,pour,ADP,no_agreement,33,Male,A,1
5c710337bc6ab00001d7aade,25,ils,als,al,PRON,person_gendered,33,Male,A,0
5c710337bc6ab00001d7aade,101,de,de,de,ADP,no_agreement,33,Male,A,1
5c710337bc6ab00001d7aade,118,écouter,écouter,écouter,VERB,no_agreement,33,Male,A,1
5c710337bc6ab00001d7aade,31,voisine,voisaine,voisaine,NOUN,person_gendered,33,Male,A,1
5c710337bc6ab00001d7aade,58,d,d,d,ADP,no_agreement,33,Male,A,1
5c710337bc6ab00001d7aade,91,serra,serra,serra,VERB,no_agreement,33,Male,A,1
5c710337bc6ab00001d7aade,49,venues,venuz,venuaes,ADJ,person_gendered,33,Male,A,0
5c710337bc6ab00001d7aade,10,heureuse,heureuz,heureux,ADJ,person_gendered,33,Male,A,0
5c710337bc6ab00001d7aade,22,les,les,les,DET,person_epicene,33,Male,A,1
5c710337bc6ab00001d7aade,15,une,an,an,DET,person_gendered,33,Male,A,1
5c710337bc6ab00001d7aade,6,mécanicien,mécanician,mécaniciaire,NOUN,person_gendered,33,Male,A,0
5c710337bc6ab00001d7aade,69,grands,grands,grands,ADJ,thing_gendered,33,Male,A,1
5c710337bc6ab00001d7aade,60,ton,ton,ton,NOUN,thing_gendered,33,Male,A,1
5c710337bc6ab00001d7aade,12,un,an,an,DET,person_gendered,33,Male,A,1
5c710337bc6ab00001d7aade,28,admirés,admiraes,admiraes,ADJ,person_gendered,33,Male,A,1
5c710337bc6ab00001d7aade,98,les,les,les,DET,thing_epicene,33,Male,A,1
5c710337bc6ab00001d7aade,78,reprends,reprends,reprends,VERB,no_agreement,33,Male,A,1
5c710337bc6ab00001d7aade,50,prendre,prendre,prendre,VERB,no_agreement,33,Male,A,1
5c710337bc6ab00001d7aade,2,représentante,représentanx,représentaire,NOUN,person_gendered,33,Male,A,0
5c710337bc6ab00001d7aade,23,réalisateurs,réalisataires,réalisataires,NOUN,person_gendered,33,Male,A,1
5c710337bc6ab00001d7aade,70,succès,succès,succès,NOUN,thing_gendered,33,Male,A,1
5c710337bc6ab00001d7aade,119,aucun,aucan,aucan,DET,person_gendered,33,Male,A,1
5c710337bc6ab00001d7aade,86,était,était,était,AUX,no_agreement,33,Male,A,1
5c710337bc6ab00001d7aade,57,parla,parla,parla,VERB,no_agreement,33,Male,A,1
5c710337bc6ab00001d7aade,36,voiture,voiture,voiture,NOUN,thing_gendered,33,Male,A,1
5c710337bc6ab00001d7aade,83,paysannes,paysanz,paysaennes,NOUN,person_gendered,33,Male,A,0
5c710337bc6ab00001d7aade,32,a,a,a,AUX,no_agreement,33,Male,A,1
5c710337bc6ab00001d7aade,54,la,lu,lu,DET,person_gendered,33,Male,A,1
5c710337bc6ab00001d7aade,27,tous,touz,toux,ADJ,person_gendered,33,Male,A,0
5c710337bc6ab00001d7aade,46,des,des,des,DET,person_epicene,33,Male,A,1
5c710337bc6ab00001d7aade,9,invitée,invitae,invitaire,NOUN,person_gendered,33,Male,A,0
5c710337bc6ab00001d7aade,93,main,main,main,NOUN,thing_gendered,33,Male,A,1
5c710337bc6ab00001d7aade,55,première,premiaer,premièaere,ADJ,person_gendered,33,Male,A,0
5c710337bc6ab00001d7aade,95,la,lu,al,PRON,person_gendered,33,Male,A,0
5c710337bc6ab00001d7aade,72,s,s,s,PRON,person_epicene,33,Male,A,1
5c710337bc6ab00001d7aade,45,amicaux,amicauz,amicax,ADJ,person_gendered,33,Male,A,0
5c710337bc6ab00001d7aade,76,je,je,j,PRON,person_epicene,33,Male,A,0
5c710337bc6ab00001d7aade,79,elle,al,al,PRON,person_gendered,33,Male,A,1
5c710337bc6ab00001d7aade,26,furent,furent,furent,AUX,no_agreement,33,Male,A,1
5c710337bc6ab00001d7aade,66,a,a,a,AUX,no_agreement,33,Male,A,1
5c710337bc6ab00001d7aade,47,amies,amiz,amix,NOUN,person_gendered,33,Male,A,0
5c710337bc6ab00001d7aade,107,les,les,les,DET,person_epicene,33,Male,A,1
5c710337bc6ab00001d7aade,74,trompé,trompae,trompé,ADJ,person_gendered,33,Male,A,0
5c710337bc6ab00001d7aade,71,il,al,al,PRON,person_gendered,33,Male,A,1
5c710337bc6ab00001d7aade,85,joueur,jouaire,jouaire,NOUN,person_gendered,33,Male,A,1
5c710337bc6ab00001d7aade,38,elle,al,al,PRON,person_gendered,33,Male,A,1
5c710337bc6ab00001d7aade,108,siens,sians,sians,PRON,person_gendered,33,Male,A,1
5c710337bc6ab00001d7aade,30,belle,bial,béal,ADJ,person_gendered,33,Male,A,0
5c710337bc6ab00001d7aade,111,restés,restaes,resteaes,ADJ,person_gendered,33,Male,A,0
5c710337bc6ab00001d7aade,117,voulut,voulut,voulut,VERB,no_agreement,33,Male,A,1
5c710337bc6ab00001d7aade,105,partis,partiz,partis,ADJ,person_gendered,33,Male,A,0
5c710337bc6ab00001d7aade,120,interlocuteur,interlocutaire,interlocutaire,NOUN,person_gendered,33,Male,A,1
5c710337bc6ab00001d7aade,94,en,en,en,SCONJ,no_agreement,33,Male,A,1
5c710337bc6ab00001d7aade,77,le,lu,al,PRON,person_gendered,33,Male,A,0
5c710337bc6ab00001d7aade,35,belle,belle,belle,ADJ,thing_gendered,33,Male,A,1
5c710337bc6ab00001d7aade,92,la,la,la,DET,thing_gendered,33,Male,A,1
5c710337bc6ab00001d7aade,14,actif,actix,actix,ADJ,person_gendered,33,Male,A,1
5c710337bc6ab00001d7aade,56,championne,championx,champioaenne,NOUN,person_gendered,33,Male,A,0
5c710337bc6ab00001d7aade,102,tes,tes,tes,DET,person_epicene,33,Male,A,1
5c710337bc6ab00001d7aade,48,sont,sont,sont,AUX,no_agreement,33,Male,A,1
5c710337bc6ab00001d7aade,80,parla,parla,parla,VERB,no_agreement,33,Male,A,1
5c710337bc6ab00001d7aade,115,présent,présenx,présenx,ADJ,person_gendered,33,Male,A,1
5c710337bc6ab00001d7aade,113,qui,qui,qui,SCONJ,no_agreement,33,Male,A,1
5c710337bc6ab00001d7aade,42,montrèrent,montrèrent,montrèrent,VERB,no_agreement,33,Male,A,1
5c710337bc6ab00001d7aade,59,un,un,un,DET,thing_gendered,33,Male,A,1
5c710337bc6ab00001d7aade,84,le,lu,lu,DET,person_gendered,33,Male,A,1
5c710337bc6ab00001d7aade,19,supérieure,supérieurx,supériaére,ADJ,person_gendered,33,Male,A,0
5c7f9f567438f300133933d0,33,acheté,acheté,achetéëe,VERB,no_agreement,31,Male,B,0
5c7f9f567438f300133933d0,60,ton,ton,ton,NOUN,thing_gendered,31,Male,B,1
5c7f9f567438f300133933d0,83,paysannes,paysames,paysannes,NOUN,person_gendered,31,Male,B,0
5c7f9f567438f300133933d0,22,les,les,lea,DET,person_epicene,31,Male,B,0
5c7f9f567438f300133933d0,10,heureuse,heureusse,heureux,ADJ,person_gendered,31,Male,B,0
5c7f9f567438f300133933d0,31,voisine,voisaine,voisin,NOUN,person_gendered,31,Male,B,0
5c7f9f567438f300133933d0,98,les,les,les,DET,thing_epicene,31,Male,B,1
5c7f9f567438f300133933d0,80,parla,parla,parla,VERB,no_agreement,31,Male,B,1
5c7f9f567438f300133933d0,118,écouter,écouter,écouter,VERB,no_agreement,31,Male,B,1
5c7f9f567438f300133933d0,100,certains,certaimes,iels,PRON,person_gendered,31,Male,B,0
5c7f9f567438f300133933d0,107,les,les,les,DET,person_epicene,31,Male,B,1
5c7f9f567438f300133933d0,19,supérieure,supérieurë,supérieur,ADJ,person_gendered,31,Male,B,0
5c7f9f567438f300133933d0,47,amies,amiës,amis,NOUN,person_gendered,31,Male,B,0
5c7f9f567438f300133933d0,116,ne,ne,ne,PART,no_agreement,31,Male,B,1
5c7f9f567438f300133933d0,70,succès,succès,succemes,NOUN,thing_gendered,31,Male,B,0
5c7f9f567438f300133933d0,88,expert,experde,expert,NOUN,person_gendered,31,Male,B,0
5c7f9f567438f300133933d0,92,la,la,la,DET,thing_gendered,31,Male,B,1
5c7f9f567438f300133933d0,119,aucun,auqueune,aucunes,DET,person_gendered,31,Male,B,0
5c7f9f567438f300133933d0,117,voulut,voulut,voulut,VERB,no_agreement,31,Male,B,1
5c7f9f567438f300133933d0,68,de,de,de,DET,thing_epicene,31,Male,B,1
5c7f9f567438f300133933d0,105,partis,partiës,partiëes,ADJ,person_gendered,31,Male,B,0
5c7f9f567438f300133933d0,73,est,est,est,AUX,no_agreement,31,Male,B,1
5c7f9f567438f300133933d0,76,je,je,je,PRON,person_epicene,31,Male,B,1
5c7f9f567438f300133933d0,114,était,était,était,AUX,no_agreement,31,Male,B,1
5c7f9f567438f300133933d0,16,nouvelle,nouveaulle,nouveau,ADJ,person_gendered,31,Male,B,0
5c7f9f567438f300133933d0,43,disponibles,disponibles,disponibles,ADJ,person_epicene,31,Male,B,1
5c7f9f567438f300133933d0,82,plusieurs,plusieurs,plusieurs,DET,person_epicene,31,Male,B,1
5c7f9f567438f300133933d0,106,mais,mais,mais,CCONJ,no_agreement,31,Male,B,1
5c7f9f567438f300133933d0,24,amateurs,amateurices,amateuresses,ADJ,person_gendered,31,Male,B,0
5c7f9f567438f300133933d0,84,le,lea,iel,DET,person_gendered,31,Male,B,0
5c7f9f567438f300133933d0,50,prendre,prendre,prendre,VERB,no_agreement,31,Male,B,1
5c7f9f567438f300133933d0,34,une,une,eun,DET,thing_gendered,31,Male,B,0
5c7f9f567438f300133933d0,64,affirmée,affirmée,affirmé,ADJ,thing_gendered,31,Male,B,0
5c7f9f567438f300133933d0,67,valu,valu,value,VERB,no_agreement,31,Male,B,0
5c7f9f567438f300133933d0,18,bien,bien,bien,ADV,no_agreement,31,Male,B,1
5c7f9f567438f300133933d0,63,volonté,volonté,volontéë,NOUN,thing_gendered,31,Male,B,0
5c7f9f567438f300133933d0,75,mais,mais,mais,CCONJ,no_agreement,31,Male,B,1
5c7f9f567438f300133933d0,32,a,a,a,AUX,no_agreement,31,Male,B,1
5c7f9f567438f300133933d0,9,invitée,invitéë,invité,NOUN,person_gendered,31,Male,B,0
5c7f9f567438f300133933d0,17,négociatrice,négociateurice,négociateur,NOUN,person_gendered,31,Male,B,0
5c7f9f567438f300133933d0,71,il,iel,iel,PRON,person_gendered,31,Male,B,1
5c7f9f567438f300133933d0,79,elle,iel,iel,PRON,person_gendered,31,Male,B,1
5c7f9f567438f300133933d0,26,furent,furent,furent,AUX,no_agreement,31,Male,B,1
5c7f9f567438f300133933d0,14,actif,actifive,actime,ADJ,person_gendered,31,Male,B,0
5c7f9f567438f300133933d0,91,serra,serra,serra,VERB,no_agreement,31,Male,B,1
5c7f9f567438f300133933d0,53,gourmand,gourmand,gourmand,ADJ,thing_gendered,31,Male,B,1
5c7f9f567438f300133933d0,30,belle,beaulle,bel,ADJ,person_gendered,31,Male,B,0
5c7f9f567438f300133933d0,86,était,était,était,AUX,no_agreement,31,Male,B,1
5c7f9f567438f300133933d0,35,belle,belle,bel,ADJ,thing_gendered,31,Male,B,0
5c7f9f567438f300133933d0,49,venues,venuës,venus,ADJ,person_gendered,31,Male,B,0
5c7f9f567438f300133933d0,89,il,iel,iel,PRON,person_gendered,31,Male,B,1
5c7f9f567438f300133933d0,81,à,à,à,ADP,no_agreement,31,Male,B,1
5c7f9f567438f300133933d0,52,déjeuner,déjeuner,déjeuner,NOUN,thing_gendered,31,Male,B,1
5c7f9f567438f300133933d0,120,interlocuteur,interlocuteurice,interlocuteuresse,NOUN,person_gendered,31,Male,B,0
5c7f9f567438f300133933d0,72,s,s,s,PRON,person_epicene,31,Male,B,1
5c7f9f567438f300133933d0,110,tous,toustes,tous,ADJ,person_gendered,31,Male,B,0
5c7f9f567438f300133933d0,25,ils,iels,lea,PRON,person_gendered,31,Male,B,0
5c7f9f567438f300133933d0,51,un,un,un,DET,thing_gendered,31,Male,B,1
5c7f9f567438f300133933d0,108,siens,sièmes,siennes,PRON,person_gendered,31,Male,B,0
5c7f9f567438f300133933d0,74,trompé,trompéë,trompéëes,ADJ,person_gendered,31,Male,B,0
5c7f9f567438f300133933d0,28,admirés,admiréës,admiréës,ADJ,person_gendered,31,Male,B,1
5c7f9f567438f300133933d0,94,en,en,en,SCONJ,no_agreement,31,Male,B,1
5c7f9f567438f300133933d0,29,ma,man,mea,DET,person_gendered,31,Male,B,0
5c7f9f567438f300133933d0,57,parla,parla,parla,VERB,no_agreement,31,Male,B,1
5c7f9f567438f300133933d0,20,quels,quèles,iels,PRON,person_gendered,31,Male,B,0
5c7f9f567438f300133933d0,54,la,lea,lea,DET,person_gendered,31,Male,B,1
5c7f9f567438f300133933d0,115,présent,présende,présentessse,ADJ,person_gendered,31,Male,B,0
5c7f9f567438f300133933d0,55,première,premièle,première,ADJ,person_gendered,31,Male,B,0
5c7f9f567438f300133933d0,36,voiture,voiture,voiture,NOUN,thing_gendered,31,Male,B,1
5c7f9f567438f300133933d0,65,leur,leur,leur,PRON,person_epicene,31,Male,B,1
5c7f9f567438f300133933d0,99,yeux,yeux,yeux,NOUN,thing_gendered,31,Male,B,1
5c7f9f567438f300133933d0,85,joueur,joueurze,joueur,NOUN,person_gendered,31,Male,B,0
5c7f9f567438f300133933d0,46,des,des,iel,DET,person_epicene,31,Male,B,0
5c7f9f567438f300133933d0,37,pour,pour,pour,ADP,no_agreement,31,Male,B,1
5c7f9f567438f300133933d0,38,elle,iel,iem,PRON,person_gendered,31,Male,B,0
5c7f9f567438f300133933d0,15,une,eune,eun,DET,person_gendered,31,Male,B,0
5c7f9f567438f300133933d0,44,et,et,et,CCONJ,no_agreement,31,Male,B,1
5c7f9f567438f300133933d0,21,sont,sont,sont,AUX,no_agreement,31,Male,B,1
5c7f9f567438f300133933d0,12,un,eune,eune,DET,person_gendered,31,Male,B,1
5c7f9f567438f300133933d0,1,une,eune,lea,DET,person_gendered,31,Male,B,0
5c7f9f567438f300133933d0,112,celui,cellui,iel,PRON,person_gendered,31,Male,B,0
5c7f9f567438f300133933d0,7,francais,francaisse,francaisesse,ADJ,person_gendered,31,Male,B,0
5c7f9f567438f300133933d0,39,les,les,lea,DET,person_epicene,31,Male,B,0
5c7f9f567438f300133933d0,5,le,lea,lea,DET,person_gendered,31,Male,B,1
5c7f9f567438f300133933d0,113,qui,qui,qui,SCONJ,no_agreement,31,Male,B,1
5c7f9f567438f300133933d0,8,l,l,iel,DET,person_epicene,31,Male,B,0
5c7f9f567438f300133933d0,78,reprends,reprends,reprends,VERB,no_agreement,31,Male,B,1
5c7f9f567438f300133933d0,69,grands,grands,grandes,ADJ,thing_gendered,31,Male,B,0
5c7f9f567438f300133933d0,61,chaleureux,chaleureux,chaleureux,ADJ,thing_gendered,31,Male,B,1
5c7f9f567438f300133933d0,2,représentante,représentande,représentantesse,NOUN,person_gendered,31,Male,B,0
5c7f9f567438f300133933d0,111,restés,restéës,restëes,ADJ,person_gendered,31,Male,B,0
5c7f9f567438f300133933d0,11,et,et,et,CCONJ,no_agreement,31,Male,B,1
5c7f9f567438f300133933d0,87,un,eune,un,DET,person_gendered,31,Male,B,0
5c7f9f567438f300133933d0,42,montrèrent,montrèrent,montraires,VERB,no_agreement,31,Male,B,0
5c7f9f567438f300133933d0,48,sont,sont,sont,AUX,no_agreement,31,Male,B,1
5c7f9f567438f300133933d0,101,de,de,de,ADP,no_agreement,31,Male,B,1
5c7f9f567438f300133933d0,77,le,lea,lea,PRON,person_gendered,31,Male,B,1
5c7f9f567438f300133933d0,3,suisse,suisse,suisse,ADJ,person_epicene,31,Male,B,1
5c7f9f567438f300133933d0,66,a,a,a,AUX,no_agreement,31,Male,B,1
5c7f9f567438f300133933d0,40,écrivains,écrivaimes,écrivaines,NOUN,person_gendered,31,Male,B,0
5c7f9f567438f300133933d0,45,amicaux,amicalës,amicaux,ADJ,person_gendered,31,Male,B,0
5c7f9f567438f300133933d0,62,sa,sa,sea,DET,thing_gendered,31,Male,B,0
5c7f9f567438f300133933d0,6,mécanicien,mécanicième,mécanicienne,NOUN,person_gendered,31,Male,B,0
5c7f9f567438f300133933d0,104,sont,sont,sont,AUX,no_agreement,31,Male,B,1
5c7f9f567438f300133933d0,27,tous,toustes,tous,ADJ,person_gendered,31,Male,B,0
5c7f9f567438f300133933d0,95,la,lea,lea,PRON,person_gendered,31,Male,B,1
5c7f9f567438f300133933d0,96,regardant,regardant,regardant,VERB,no_agreement,31,Male,B,1
5c7f9f567438f300133933d0,93,main,main,main,NOUN,thing_gendered,31,Male,B,1
5c7f9f567438f300133933d0,4,et,et,et,CCONJ,no_agreement,31,Male,B,1
5c7f9f567438f300133933d0,103,collègues,collègues,collègues,NOUN,person_epicene,31,Male,B,1
5c7f9f567438f300133933d0,41,se,se,se,PRON,person_epicene,31,Male,B,1
5c7f9f567438f300133933d0,56,championne,champiome,championnes,NOUN,person_gendered,31,Male,B,0
5c7f9f567438f300133933d0,13,intellectuel,intellectuèle,intellectuelesse,NOUN,person_gendered,31,Male,B,0
5c7f9f567438f300133933d0,23,réalisateurs,réalisateurices,réalisatesses,NOUN,person_gendered,31,Male,B,0
5c7f9f567438f300133933d0,97,dans,dans,dans,ADP,no_agreement,31,Male,B,1
5c7f9f567438f300133933d0,102,tes,tes,tes,DET,person_epicene,31,Male,B,1
5c7f9f567438f300133933d0,59,un,un,un,DET,thing_gendered,31,Male,B,1
5c7f9f567438f300133933d0,109,sont,sont,sont,AUX,no_agreement,31,Male,B,1
5c7f9f567438f300133933d0,58,d,d,d,ADP,no_agreement,31,Male,B,1
5ca1196fffab4a00149a02a9,38,elle,iel,iele,PRON,person_gendered,26,Female,B,0
5ca1196fffab4a00149a02a9,11,et,et,et,CCONJ,no_agreement,26,Female,B,1
5ca1196fffab4a00149a02a9,120,interlocuteur,interlocuteurice,interlocutrice,NOUN,person_gendered,26,Female,B,0
5ca1196fffab4a00149a02a9,43,disponibles,disponibles,disponibles,ADJ,person_epicene,26,Female,B,1
5ca1196fffab4a00149a02a9,77,le,lea,lea,PRON,person_gendered,26,Female,B,1
5ca1196fffab4a00149a02a9,74,trompé,trompéë,trompë,ADJ,person_gendered,26,Female,B,0
5ca1196fffab4a00149a02a9,1,une,eune,eune,DET,person_gendered,26,Female,B,1
5ca1196fffab4a00149a02a9,51,un,un,une,DET,thing_gendered,26,Female,B,0
5ca1196fffab4a00149a02a9,112,celui,cellui,cellui,PRON,person_gendered,26,Female,B,1
5ca1196fffab4a00149a02a9,102,tes,tes,tes,DET,person_epicene,26,Female,B,1
5ca1196fffab4a00149a02a9,95,la,lea,la,PRON,person_gendered,26,Female,B,0
5ca1196fffab4a00149a02a9,111,restés,restéës,resteës,ADJ,person_gendered,26,Female,B,0
5ca1196fffab4a00149a02a9,9,invitée,invitéë,invitë,NOUN,person_gendered,26,Female,B,0
5ca1196fffab4a00149a02a9,23,réalisateurs,réalisateurices,réalisateurs,NOUN,person_gendered,26,Female,B,0
5ca1196fffab4a00149a02a9,98,les,les,les,DET,thing_epicene,26,Female,B,1
5ca1196fffab4a00149a02a9,103,collègues,collègues,collègues,NOUN,person_epicene,26,Female,B,1
5ca1196fffab4a00149a02a9,82,plusieurs,plusieurs,plusieuses,DET,person_epicene,26,Female,B,0
5ca1196fffab4a00149a02a9,42,montrèrent,montrèrent,montrèrent,VERB,no_agreement,26,Female,B,1
5ca1196fffab4a00149a02a9,68,de,de,de,DET,thing_epicene,26,Female,B,1
5ca1196fffab4a00149a02a9,7,francais,francaisse,francaise,ADJ,person_gendered,26,Female,B,0
5ca1196fffab4a00149a02a9,79,elle,iel,ile,PRON,person_gendered,26,Female,B,0
5ca1196fffab4a00149a02a9,92,la,la,la,DET,thing_gendered,26,Female,B,1
5ca1196fffab4a00149a02a9,93,main,main,main,NOUN,thing_gendered,26,Female,B,1
5ca1196fffab4a00149a02a9,44,et,et,et,CCONJ,no_agreement,26,Female,B,1
5ca1196fffab4a00149a02a9,97,dans,dans,dans,ADP,no_agreement,26,Female,B,1
5ca1196fffab4a00149a02a9,101,de,de,de,ADP,no_agreement,26,Female,B,1
5ca1196fffab4a00149a02a9,115,présent,présende,présent,ADJ,person_gendered,26,Female,B,0
5ca1196fffab4a00149a02a9,73,est,est,est,AUX,no_agreement,26,Female,B,1
5ca1196fffab4a00149a02a9,15,une,eune,eune,DET,person_gendered,26,Female,B,1
5ca1196fffab4a00149a02a9,49,venues,venuës,venues,ADJ,person_gendered,26,Female,B,0
5ca1196fffab4a00149a02a9,37,pour,pour,pour,ADP,no_agreement,26,Female,B,1
5ca1196fffab4a00149a02a9,105,partis,partiës,partis,ADJ,person_gendered,26,Female,B,0
5ca1196fffab4a00149a02a9,16,nouvelle,nouveaulle,nouvelle,ADJ,person_gendered,26,Female,B,0
5ca1196fffab4a00149a02a9,18,bien,bien,bien,ADV,no_agreement,26,Female,B,1
5ca1196fffab4a00149a02a9,45,amicaux,amicalës,amicaux,ADJ,person_gendered,26,Female,B,0
5ca1196fffab4a00149a02a9,76,je,je,je,PRON,person_epicene,26,Female,B,1
5ca1196fffab4a00149a02a9,54,la,lea,lea,DET,person_gendered,26,Female,B,1
5ca1196fffab4a00149a02a9,80,parla,parla,parla,VERB,no_agreement,26,Female,B,1
5ca1196fffab4a00149a02a9,4,et,et,et,CCONJ,no_agreement,26,Female,B,1
5ca1196fffab4a00149a02a9,60,ton,ton,ton,NOUN,thing_gendered,26,Female,B,1
5ca1196fffab4a00149a02a9,61,chaleureux,chaleureux,chaleureux,ADJ,thing_gendered,26,Female,B,1
5ca1196fffab4a00149a02a9,78,reprends,reprends,reprends,VERB,no_agreement,26,Female,B,1
5ca1196fffab4a00149a02a9,47,amies,amiës,amiës,NOUN,person_gendered,26,Female,B,1
5ca1196fffab4a00149a02a9,5,le,lea,lea,DET,person_gendered,26,Female,B,1
5ca1196fffab4a00149a02a9,88,expert,experde,experte,NOUN,person_gendered,26,Female,B,0
5ca1196fffab4a00149a02a9,81,à,à,à,ADP,no_agreement,26,Female,B,1
5ca1196fffab4a00149a02a9,22,les,les,lea,DET,person_epicene,26,Female,B,0
5ca1196fffab4a00149a02a9,62,sa,sa,sa,DET,thing_gendered,26,Female,B,1
5ca1196fffab4a00149a02a9,39,les,les,lea,DET,person_epicene,26,Female,B,0
5ca1196fffab4a00149a02a9,118,écouter,écouter,écoutë,VERB,no_agreement,26,Female,B,0
5ca1196fffab4a00149a02a9,71,il,iel,iel,PRON,person_gendered,26,Female,B,1
5ca1196fffab4a00149a02a9,12,un,eune,eune,DET,person_gendered,26,Female,B,1
5ca1196fffab4a00149a02a9,113,qui,qui,qui,SCONJ,no_agreement,26,Female,B,1
5ca1196fffab4a00149a02a9,2,représentante,représentande,representanteuse,NOUN,person_gendered,26,Female,B,0
5ca1196fffab4a00149a02a9,26,furent,furent,furent,AUX,no_agreement,26,Female,B,1
5ca1196fffab4a00149a02a9,85,joueur,joueurze,joueur,NOUN,person_gendered,26,Female,B,0
5ca1196fffab4a00149a02a9,10,heureuse,heureusse,heureusse,ADJ,person_gendered,26,Female,B,1
5ca1196fffab4a00149a02a9,32,a,a,a,AUX,no_agreement,26,Female,B,1
5ca1196fffab4a00149a02a9,14,actif,actifive,actifive,ADJ,person_gendered,26,Female,B,1
5ca1196fffab4a00149a02a9,66,a,a,a,AUX,no_agreement,26,Female,B,1
5ca1196fffab4a00149a02a9,48,sont,sont,sont,AUX,no_agreement,26,Female,B,1
5ca1196fffab4a00149a02a9,50,prendre,prendre,prendre,VERB,no_agreement,26,Female,B,1
5ca1196fffab4a00149a02a9,72,s,s,s,PRON,person_epicene,26,Female,B,1
5ca1196fffab4a00149a02a9,6,mécanicien,mécanicième,mécanicième,NOUN,person_gendered,26,Female,B,1
5ca1196fffab4a00149a02a9,52,déjeuner,déjeuner,déjeuner,NOUN,thing_gendered,26,Female,B,1
5ca1196fffab4a00149a02a9,67,valu,valu,valu,VERB,no_agreement,26,Female,B,1
5ca1196fffab4a00149a02a9,69,grands,grands,grands,ADJ,thing_gendered,26,Female,B,1
5ca1196fffab4a00149a02a9,30,belle,beaulle,beaulle,ADJ,person_gendered,26,Female,B,1
5ca1196fffab4a00149a02a9,104,sont,sont,sont,AUX,no_agreement,26,Female,B,1
5ca1196fffab4a00149a02a9,108,siens,sièmes,seinnes,PRON,person_gendered,26,Female,B,0
5ca1196fffab4a00149a02a9,94,en,en,en,SCONJ,no_agreement,26,Female,B,1
5ca1196fffab4a00149a02a9,27,tous,toustes,toustes,ADJ,person_gendered,26,Female,B,1
5ca1196fffab4a00149a02a9,33,acheté,acheté,acheté,VERB,no_agreement,26,Female,B,1
5ca1196fffab4a00149a02a9,96,regardant,regardant,regardant,VERB,no_agreement,26,Female,B,1
5ca1196fffab4a00149a02a9,46,des,des,des,DET,person_epicene,26,Female,B,1
5ca1196fffab4a00149a02a9,90,lui,lui,lui,PRON,person_epicene,26,Female,B,1
5ca1196fffab4a00149a02a9,84,le,lea,iel,DET,person_gendered,26,Female,B,0
5ca1196fffab4a00149a02a9,3,suisse,suisse,suisse,ADJ,person_epicene,26,Female,B,1
5ca1196fffab4a00149a02a9,116,ne,ne,ne,PART,no_agreement,26,Female,B,1
5ca1196fffab4a00149a02a9,107,les,les,lea,DET,person_epicene,26,Female,B,0
5ca1196fffab4a00149a02a9,8,l,l,lea,DET,person_epicene,26,Female,B,0
5ca1196fffab4a00149a02a9,63,volonté,volonté,volontëe,NOUN,thing_gendered,26,Female,B,0
5ca1196fffab4a00149a02a9,13,intellectuel,intellectuèle,intellectuelle,NOUN,person_gendered,26,Female,B,0
5ca1196fffab4a00149a02a9,24,amateurs,amateurices,amateurices,ADJ,person_gendered,26,Female,B,1
5ca1196fffab4a00149a02a9,70,succès,succès,succès,NOUN,thing_gendered,26,Female,B,1
5ca1196fffab4a00149a02a9,99,yeux,yeux,yeux,NOUN,thing_gendered,26,Female,B,1
5ca1196fffab4a00149a02a9,89,il,iel,iel,PRON,person_gendered,26,Female,B,1
5ca1196fffab4a00149a02a9,59,un,un,un,DET,thing_gendered,26,Female,B,1
5ca1196fffab4a00149a02a9,17,négociatrice,négociateurice,négociateurice,NOUN,person_gendered,26,Female,B,1
5ca1196fffab4a00149a02a9,100,certains,certaimes,cerataines,PRON,person_gendered,26,Female,B,0
5ca1196fffab4a00149a02a9,117,voulut,voulut,voulut,VERB,no_agreement,26,Female,B,1
5ca1196fffab4a00149a02a9,109,sont,sont,sont,AUX,no_agreement,26,Female,B,1
5ca1196fffab4a00149a02a9,106,mais,mais,mais,CCONJ,no_agreement,26,Female,B,1
5ca1196fffab4a00149a02a9,40,écrivains,écrivaimes,écraivaines,NOUN,person_gendered,26,Female,B,0
5ca1196fffab4a00149a02a9,56,championne,champiome,champiome,NOUN,person_gendered,26,Female,B,1
5ca1196fffab4a00149a02a9,57,parla,parla,parla,VERB,no_agreement,26,Female,B,1
5ca1196fffab4a00149a02a9,110,tous,toustes,toustes,ADJ,person_gendered,26,Female,B,1
5ca1196fffab4a00149a02a9,58,d,d,d,ADP,no_agreement,26,Female,B,1
5ca1196fffab4a00149a02a9,34,une,une,eune,DET,thing_gendered,26,Female,B,0
5ca1196fffab4a00149a02a9,19,supérieure,supérieurë,supérieure,ADJ,person_gendered,26,Female,B,0
5ca1196fffab4a00149a02a9,29,ma,man,man,DET,person_gendered,26,Female,B,1
5ca1196fffab4a00149a02a9,64,affirmée,affirmée,affirmëe,ADJ,thing_gendered,26,Female,B,0
5ca1196fffab4a00149a02a9,91,serra,serra,serra,VERB,no_agreement,26,Female,B,1
5ca1196fffab4a00149a02a9,25,ils,iels,iles,PRON,person_gendered,26,Female,B,0
5ca1196fffab4a00149a02a9,21,sont,sont,sont,AUX,no_agreement,26,Female,B,1
5ca1196fffab4a00149a02a9,55,première,premièle,premieure,ADJ,person_gendered,26,Female,B,0
5ca1196fffab4a00149a02a9,87,un,eune,eune,DET,person_gendered,26,Female,B,1
5ca1196fffab4a00149a02a9,65,leur,leur,leur,PRON,person_epicene,26,Female,B,1
5ca1196fffab4a00149a02a9,75,mais,mais,mais,CCONJ,no_agreement,26,Female,B,1
5ca1196fffab4a00149a02a9,20,quels,quèles,quèles,PRON,person_gendered,26,Female,B,1
5ca1196fffab4a00149a02a9,41,se,se,se,PRON,person_epicene,26,Female,B,1
5ca1196fffab4a00149a02a9,28,admirés,admiréës,admirëes,ADJ,person_gendered,26,Female,B,0
5ca1196fffab4a00149a02a9,119,aucun,auqueune,auqunes,DET,person_gendered,26,Female,B,0
5ca1196fffab4a00149a02a9,31,voisine,voisaine,voisine,NOUN,person_gendered,26,Female,B,0
5ca1196fffab4a00149a02a9,35,belle,belle,belle,ADJ,thing_gendered,26,Female,B,1
5ca1196fffab4a00149a02a9,83,paysannes,paysames,paysames,NOUN,person_gendered,26,Female,B,1
5ca1196fffab4a00149a02a9,53,gourmand,gourmand,gourmand,ADJ,thing_gendered,26,Female,B,1
5ca1196fffab4a00149a02a9,114,était,était,était,AUX,no_agreement,26,Female,B,1
5ca1196fffab4a00149a02a9,36,voiture,voiture,voiture,NOUN,thing_gendered,26,Female,B,1
5ca1196fffab4a00149a02a9,86,était,était,était,AUX,no_agreement,26,Female,B,1
5d0f6bebecd8f60019eaf458,10,heureuse,heureuz,heureuz,ADJ,person_gendered,40,Male,A,1
5d0f6bebecd8f60019eaf458,35,belle,belle,belle,ADJ,thing_gendered,40,Male,A,1
5d0f6bebecd8f60019eaf458,17,négociatrice,négociataire,négociataire,NOUN,person_gendered,40,Male,A,1
5d0f6bebecd8f60019eaf458,96,regardant,regardant,regardant,VERB,no_agreement,40,Male,A,1
5d0f6bebecd8f60019eaf458,69,grands,grands,grands,ADJ,thing_gendered,40,Male,A,1
5d0f6bebecd8f60019eaf458,31,voisine,voisaine,voizans,NOUN,person_gendered,40,Male,A,0
5d0f6bebecd8f60019eaf458,23,réalisateurs,réalisataires,réalisataires,NOUN,person_gendered,40,Male,A,1
5d0f6bebecd8f60019eaf458,34,une,une,une,DET,thing_gendered,40,Male,A,1
5d0f6bebecd8f60019eaf458,86,était,était,était,AUX,no_agreement,40,Male,A,1
5d0f6bebecd8f60019eaf458,116,ne,ne,ne,PART,no_agreement,40,Male,A,1
5d0f6bebecd8f60019eaf458,77,le,lu,lu,PRON,person_gendered,40,Male,A,1
5d0f6bebecd8f60019eaf458,36,voiture,voiture,voiture,NOUN,thing_gendered,40,Male,A,1
5d0f6bebecd8f60019eaf458,7,francais,francaix,francais,ADJ,person_gendered,40,Male,A,0
5d0f6bebecd8f60019eaf458,55,première,premiaer,premiare,ADJ,person_gendered,40,Male,A,0
5d0f6bebecd8f60019eaf458,64,affirmée,affirmée,affirmée,ADJ,thing_gendered,40,Male,A,1
5d0f6bebecd8f60019eaf458,14,actif,actix,actis,ADJ,person_gendered,40,Male,A,0
5d0f6bebecd8f60019eaf458,100,certains,certans,certanz,PRON,person_gendered,40,Male,A,0
5d0f6bebecd8f60019eaf458,95,la,lu,lu,PRON,person_gendered,40,Male,A,1
5d0f6bebecd8f60019eaf458,72,s,s,s,PRON,person_epicene,40,Male,A,1
5d0f6bebecd8f60019eaf458,37,pour,pour,pour,ADP,no_agreement,40,Male,A,1
5d0f6bebecd8f60019eaf458,97,dans,dans,dans,ADP,no_agreement,40,Male,A,1
5d0f6bebecd8f60019eaf458,21,sont,sont,sont,AUX,no_agreement,40,Male,A,1
5d0f6bebecd8f60019eaf458,16,nouvelle,nouval,nouvael,ADJ,person_gendered,40,Male,A,0
5d0f6bebecd8f60019eaf458,104,sont,sont,sont,AUX,no_agreement,40,Male,A,1
5d0f6bebecd8f60019eaf458,66,a,a,a,AUX,no_agreement,40,Male,A,1
5d0f6bebecd8f60019eaf458,110,tous,touz,tous,ADJ,person_gendered,40,Male,A,0
5d0f6bebecd8f60019eaf458,4,et,et,et,CCONJ,no_agreement,40,Male,A,1
5d0f6bebecd8f60019eaf458,2,représentante,représentanx,représentaer,NOUN,person_gendered,40,Male,A,0
5d0f6bebecd8f60019eaf458,8,l,l,l,DET,person_epicene,40,Male,A,1
5d0f6bebecd8f60019eaf458,49,venues,venuz,venuz,ADJ,person_gendered,40,Male,A,1
5d0f6bebecd8f60019eaf458,50,prendre,prendre,prendre,VERB,no_agreement,40,Male,A,1
5d0f6bebecd8f60019eaf458,11,et,et,et,CCONJ,no_agreement,40,Male,A,1
5d0f6bebecd8f60019eaf458,106,mais,mais,mais,CCONJ,no_agreement,40,Male,A,1
5d0f6bebecd8f60019eaf458,28,admirés,admiraes,admiraes,ADJ,person_gendered,40,Male,A,1
5d0f6bebecd8f60019eaf458,41,se,se,se,PRON,person_epicene,40,Male,A,1
5d0f6bebecd8f60019eaf458,58,d,d,d,ADP,no_agreement,40,Male,A,1
5d0f6bebecd8f60019eaf458,45,amicaux,amicauz,amicanz,ADJ,person_gendered,40,Male,A,0
5d0f6bebecd8f60019eaf458,78,reprends,reprends,reprends,VERB,no_agreement,40,Male,A,1
5d0f6bebecd8f60019eaf458,107,les,les,les,DET,person_epicene,40,Male,A,1
5d0f6bebecd8f60019eaf458,119,aucun,aucan,aucans,DET,person_gendered,40,Male,A,0
5d0f6bebecd8f60019eaf458,48,sont,sont,sont,AUX,no_agreement,40,Male,A,1
5d0f6bebecd8f60019eaf458,1,une,an,an,DET,person_gendered,40,Male,A,1
5d0f6bebecd8f60019eaf458,68,de,de,de,DET,thing_epicene,40,Male,A,1
5d0f6bebecd8f60019eaf458,74,trompé,trompae,trompae,ADJ,person_gendered,40,Male,A,1
5d0f6bebecd8f60019eaf458,114,était,était,était,AUX,no_agreement,40,Male,A,1
5d0f6bebecd8f60019eaf458,93,main,main,main,NOUN,thing_gendered,40,Male,A,1
5d0f6bebecd8f60019eaf458,88,expert,expaert,expaer,NOUN,person_gendered,40,Male,A,0
5d0f6bebecd8f60019eaf458,82,plusieurs,plusieurs,plusianrs,DET,person_epicene,40,Male,A,0
5d0f6bebecd8f60019eaf458,67,valu,valu,valut,VERB,no_agreement,40,Male,A,0
5d0f6bebecd8f60019eaf458,57,parla,parla,parla,VERB,no_agreement,40,Male,A,1
5d0f6bebecd8f60019eaf458,63,volonté,volonté,volonté,NOUN,thing_gendered,40,Male,A,1
5d0f6bebecd8f60019eaf458,27,tous,touz,tans,ADJ,person_gendered,40,Male,A,0
5d0f6bebecd8f60019eaf458,80,parla,parla,parlae,VERB,no_agreement,40,Male,A,0
5d0f6bebecd8f60019eaf458,65,leur,leur,leuz,PRON,person_epicene,40,Male,A,0
5d0f6bebecd8f60019eaf458,112,celui,céal,celan,PRON,person_gendered,40,Male,A,0
5d0f6bebecd8f60019eaf458,108,siens,sians,sians,PRON,person_gendered,40,Male,A,1
5d0f6bebecd8f60019eaf458,9,invitée,invitae,invitae,NOUN,person_gendered,40,Male,A,1
5d0f6bebecd8f60019eaf458,118,écouter,écouter,écouter,VERB,no_agreement,40,Male,A,1
5d0f6bebecd8f60019eaf458,12,un,an,ut,DET,person_gendered,40,Male,A,0
5d0f6bebecd8f60019eaf458,89,il,al,al,PRON,person_gendered,40,Male,A,1
5d0f6bebecd8f60019eaf458,60,ton,ton,ton,NOUN,thing_gendered,40,Male,A,1
5d0f6bebecd8f60019eaf458,71,il,al,al,PRON,person_gendered,40,Male,A,1
5d0f6bebecd8f60019eaf458,73,est,est,est,AUX,no_agreement,40,Male,A,1
5d0f6bebecd8f60019eaf458,18,bien,bien,bien,ADV,no_agreement,40,Male,A,1
5d0f6bebecd8f60019eaf458,40,écrivains,écrivans,écrivans,NOUN,person_gendered,40,Male,A,1
5d0f6bebecd8f60019eaf458,84,le,lu,lu,DET,person_gendered,40,Male,A,1
5d0f6bebecd8f60019eaf458,33,acheté,acheté,acheté,VERB,no_agreement,40,Male,A,1
5d0f6bebecd8f60019eaf458,111,restés,restaes,restés,ADJ,person_gendered,40,Male,A,0
5d0f6bebecd8f60019eaf458,20,quels,quaels,quaels,PRON,person_gendered,40,Male,A,1
5d0f6bebecd8f60019eaf458,42,montrèrent,montrèrent,montrèrent,VERB,no_agreement,40,Male,A,1
5d0f6bebecd8f60019eaf458,113,qui,qui,qui,SCONJ,no_agreement,40,Male,A,1
5d0f6bebecd8f60019eaf458,30,belle,bial,beal,ADJ,person_gendered,40,Male,A,0
5d0f6bebecd8f60019eaf458,76,je,je,je,PRON,person_epicene,40,Male,A,1
5d0f6bebecd8f60019eaf458,24,amateurs,amataires,amataires,ADJ,person_gendered,40,Male,A,1
5d0f6bebecd8f60019eaf458,26,furent,furent,furz,AUX,no_agreement,40,Male,A,0
5d0f6bebecd8f60019eaf458,115,présent,présenx,présant,ADJ,person_gendered,40,Male,A,0
5d0f6bebecd8f60019eaf458,39,les,les,luz,DET,person_epicene,40,Male,A,0
5d0f6bebecd8f60019eaf458,83,paysannes,paysanz,paysanz,NOUN,person_gendered,40,Male,A,1
5d0f6bebecd8f60019eaf458,47,amies,amiz,amiz,NOUN,person_gendered,40,Male,A,1
5d0f6bebecd8f60019eaf458,85,joueur,jouaire,jouaer,NOUN,person_gendered,40,Male,A,0
5d0f6bebecd8f60019eaf458,59,un,un,un,DET,thing_gendered,40,Male,A,1
5d0f6bebecd8f60019eaf458,91,serra,serra,serrae,VERB,no_agreement,40,Male,A,0
5d0f6bebecd8f60019eaf458,75,mais,mais,mais,CCONJ,no_agreement,40,Male,A,1
5d0f6bebecd8f60019eaf458,101,de,de,de,ADP,no_agreement,40,Male,A,1
5d0f6bebecd8f60019eaf458,46,des,des,duz,DET,person_epicene,40,Male,A,0
5d0f6bebecd8f60019eaf458,32,a,a,a,AUX,no_agreement,40,Male,A,1
5d0f6bebecd8f60019eaf458,22,les,les,luz,DET,person_epicene,40,Male,A,0
5d0f6bebecd8f60019eaf458,105,partis,partiz,partis,ADJ,person_gendered,40,Male,A,0
5d0f6bebecd8f60019eaf458,102,tes,tes,tes,DET,person_epicene,40,Male,A,1
5d0f6bebecd8f60019eaf458,25,ils,als,als,PRON,person_gendered,40,Male,A,1
5d0f6bebecd8f60019eaf458,94,en,en,en,SCONJ,no_agreement,40,Male,A,1
5d0f6bebecd8f60019eaf458,13,intellectuel,intellectuael,intellectuael,NOUN,person_gendered,40,Male,A,1
5d0f6bebecd8f60019eaf458,51,un,un,un,DET,thing_gendered,40,Male,A,1
5d0f6bebecd8f60019eaf458,79,elle,al,al,PRON,person_gendered,40,Male,A,1
5d0f6bebecd8f60019eaf458,5,le,lu,lu,DET,person_gendered,40,Male,A,1
5d0f6bebecd8f60019eaf458,3,suisse,suisse,suisse,ADJ,person_epicene,40,Male,A,1
5d0f6bebecd8f60019eaf458,90,lui,lu,lu,PRON,person_epicene,40,Male,A,1
5d0f6bebecd8f60019eaf458,43,disponibles,disponibles,disponiblaes,ADJ,person_epicene,40,Male,A,0
5d0f6bebecd8f60019eaf458,117,voulut,voulut,voulut,VERB,no_agreement,40,Male,A,1
5d0f6bebecd8f60019eaf458,29,ma,mu,mu,DET,person_gendered,40,Male,A,1
5d0f6bebecd8f60019eaf458,81,à,à,à,ADP,no_agreement,40,Male,A,1
5d0f6bebecd8f60019eaf458,56,championne,championx,champianz,NOUN,person_gendered,40,Male,A,0
5d0f6bebecd8f60019eaf458,61,chaleureux,chaleureux,chaleureux,ADJ,thing_gendered,40,Male,A,1
5d0f6bebecd8f60019eaf458,120,interlocuteur,interlocutaire,interlocutaires,NOUN,person_gendered,40,Male,A,0
5d0f6bebecd8f60019eaf458,15,une,an,an,DET,person_gendered,40,Male,A,1
5d0f6bebecd8f60019eaf458,62,sa,sa,su,DET,thing_gendered,40,Male,A,0
5d0f6bebecd8f60019eaf458,19,supérieure,supérieurx,supérieure,ADJ,person_gendered,40,Male,A,0
5d0f6bebecd8f60019eaf458,109,sont,sont,sont,AUX,no_agreement,40,Male,A,1
5d0f6bebecd8f60019eaf458,87,un,an,ut,DET,person_gendered,40,Male,A,0
5d0f6bebecd8f60019eaf458,38,elle,al,al,PRON,person_gendered,40,Male,A,1
5d0f6bebecd8f60019eaf458,53,gourmand,gourmand,gourmand,ADJ,thing_gendered,40,Male,A,1
5d0f6bebecd8f60019eaf458,70,succès,succès,succès,NOUN,thing_gendered,40,Male,A,1
5d0f6bebecd8f60019eaf458,54,la,lu,lu,DET,person_gendered,40,Male,A,1
5d0f6bebecd8f60019eaf458,99,yeux,yeux,yeux,NOUN,thing_gendered,40,Male,A,1
5d0f6bebecd8f60019eaf458,98,les,les,les,DET,thing_epicene,40,Male,A,1
5d0f6bebecd8f60019eaf458,6,mécanicien,mécanician,mécanician,NOUN,person_gendered,40,Male,A,1
5d0f6bebecd8f60019eaf458,103,collègues,collègues,collèguez,NOUN,person_epicene,40,Male,A,0
5d0f6bebecd8f60019eaf458,92,la,la,la,DET,thing_gendered,40,Male,A,1
5d0f6bebecd8f60019eaf458,44,et,et,et,CCONJ,no_agreement,40,Male,A,1
5d0f6bebecd8f60019eaf458,52,déjeuner,déjeuner,déjeuner,NOUN,thing_gendered,40,Male,A,1
5d133cd73f917500196ec691,117,voulut,voulut,voulut,VERB,no_agreement,31,Female,A,1
5d133cd73f917500196ec691,31,voisine,voisaine,voisian,NOUN,person_gendered,31,Female,A,0
5d133cd73f917500196ec691,58,d,d,d,ADP,no_agreement,31,Female,A,1
5d133cd73f917500196ec691,96,regardant,regardant,regardant,VERB,no_agreement,31,Female,A,1
5d133cd73f917500196ec691,59,un,un,un,DET,thing_gendered,31,Female,A,1
5d133cd73f917500196ec691,65,leur,leur,leur,PRON,person_epicene,31,Female,A,1
5d133cd73f917500196ec691,67,valu,valu,valu,VERB,no_agreement,31,Female,A,1
5d133cd73f917500196ec691,62,sa,sa,sa,DET,thing_gendered,31,Female,A,1
5d133cd73f917500196ec691,5,le,lu,lu,DET,person_gendered,31,Female,A,1
5d133cd73f917500196ec691,108,siens,sians,siens,PRON,person_gendered,31,Female,A,0
5d133cd73f917500196ec691,54,la,lu,lu,DET,person_gendered,31,Female,A,1
5d133cd73f917500196ec691,82,plusieurs,plusieurs,plusieux,DET,person_epicene,31,Female,A,0
5d133cd73f917500196ec691,39,les,les,les,DET,person_epicene,31,Female,A,1
5d133cd73f917500196ec691,27,tous,touz,tous,ADJ,person_gendered,31,Female,A,0
5d133cd73f917500196ec691,23,réalisateurs,réalisataires,réalisataires,NOUN,person_gendered,31,Female,A,1
5d133cd73f917500196ec691,49,venues,venuz,venaes,ADJ,person_gendered,31,Female,A,0
5d133cd73f917500196ec691,118,écouter,écouter,écouter,VERB,no_agreement,31,Female,A,1
5d133cd73f917500196ec691,66,a,a,a,AUX,no_agreement,31,Female,A,1
5d133cd73f917500196ec691,107,les,les,les,DET,person_epicene,31,Female,A,1
5d133cd73f917500196ec691,20,quels,quaels,quaels,PRON,person_gendered,31,Female,A,1
5d133cd73f917500196ec691,6,mécanicien,mécanician,mécanician,NOUN,person_gendered,31,Female,A,1
5d133cd73f917500196ec691,84,le,lu,lu,DET,person_gendered,31,Female,A,1
5d133cd73f917500196ec691,53,gourmand,gourmand,gourmand,ADJ,thing_gendered,31,Female,A,1
5d133cd73f917500196ec691,43,disponibles,disponibles,disponibles,ADJ,person_epicene,31,Female,A,1
5d133cd73f917500196ec691,55,première,premiaer,premiaire,ADJ,person_gendered,31,Female,A,0
5d133cd73f917500196ec691,4,et,et,et,CCONJ,no_agreement,31,Female,A,1
5d133cd73f917500196ec691,69,grands,grands,grands,ADJ,thing_gendered,31,Female,A,1
5d133cd73f917500196ec691,93,main,main,main,NOUN,thing_gendered,31,Female,A,1
5d133cd73f917500196ec691,78,reprends,reprends,reprends,VERB,no_agreement,31,Female,A,1
5d133cd73f917500196ec691,61,chaleureux,chaleureux,chaleureux,ADJ,thing_gendered,31,Female,A,1
5d133cd73f917500196ec691,119,aucun,aucan,aucux,DET,person_gendered,31,Female,A,0
5d133cd73f917500196ec691,16,nouvelle,nouval,nouval,ADJ,person_gendered,31,Female,A,1
5d133cd73f917500196ec691,29,ma,mu,mu,DET,person_gendered,31,Female,A,1
5d133cd73f917500196ec691,3,suisse,suisse,suisse,ADJ,person_epicene,31,Female,A,1
5d133cd73f917500196ec691,38,elle,al,al,PRON,person_gendered,31,Female,A,1
5d133cd73f917500196ec691,114,était,était,était,AUX,no_agreement,31,Female,A,1
5d133cd73f917500196ec691,33,acheté,acheté,acheté,VERB,no_agreement,31,Female,A,1
5d133cd73f917500196ec691,113,qui,qui,qui,SCONJ,no_agreement,31,Female,A,1
5d133cd73f917500196ec691,64,affirmée,affirmée,affirmée,ADJ,thing_gendered,31,Female,A,1
5d133cd73f917500196ec691,48,sont,sont,sont,AUX,no_agreement,31,Female,A,1
5d133cd73f917500196ec691,46,des,des,des,DET,person_epicene,31,Female,A,1
5d133cd73f917500196ec691,83,paysannes,paysanz,paysaes,NOUN,person_gendered,31,Female,A,0
5d133cd73f917500196ec691,15,une,an,an,DET,person_gendered,31,Female,A,1
5d133cd73f917500196ec691,89,il,al,lu,PRON,person_gendered,31,Female,A,0
5d133cd73f917500196ec691,40,écrivains,écrivans,écrivaires,NOUN,person_gendered,31,Female,A,0
5d133cd73f917500196ec691,116,ne,ne,ne,PART,no_agreement,31,Female,A,1
5d133cd73f917500196ec691,88,expert,expaert,expaire,NOUN,person_gendered,31,Female,A,0
5d133cd73f917500196ec691,1,une,an,an,DET,person_gendered,31,Female,A,1
5d133cd73f917500196ec691,101,de,de,de,ADP,no_agreement,31,Female,A,1
5d133cd73f917500196ec691,25,ils,als,als,PRON,person_gendered,31,Female,A,1
5d133cd73f917500196ec691,56,championne,championx,champian,NOUN,person_gendered,31,Female,A,0
5d133cd73f917500196ec691,32,a,a,a,AUX,no_agreement,31,Female,A,1
5d133cd73f917500196ec691,10,heureuse,heureuz,heurex,ADJ,person_gendered,31,Female,A,0
5d133cd73f917500196ec691,95,la,lu,lu,PRON,person_gendered,31,Female,A,1
5d133cd73f917500196ec691,51,un,un,un,DET,thing_gendered,31,Female,A,1
5d133cd73f917500196ec691,94,en,en,en,SCONJ,no_agreement,31,Female,A,1
5d133cd73f917500196ec691,50,prendre,prendre,prendre,VERB,no_agreement,31,Female,A,1
5d133cd73f917500196ec691,9,invitée,invitae,invitaire,NOUN,person_gendered,31,Female,A,0
5d133cd73f917500196ec691,12,un,an,an,DET,person_gendered,31,Female,A,1
5d133cd73f917500196ec691,73,est,est,est,AUX,no_agreement,31,Female,A,1
5d133cd73f917500196ec691,86,était,était,était,AUX,no_agreement,31,Female,A,1
5d133cd73f917500196ec691,14,actif,actix,actix,ADJ,person_gendered,31,Female,A,1
5d133cd73f917500196ec691,8,l,l,l,DET,person_epicene,31,Female,A,1
5d133cd73f917500196ec691,103,collègues,collègues,collègues,NOUN,person_epicene,31,Female,A,1
5d133cd73f917500196ec691,37,pour,pour,pour,ADP,no_agreement,31,Female,A,1
5d133cd73f917500196ec691,44,et,et,et,CCONJ,no_agreement,31,Female,A,1
5d133cd73f917500196ec691,36,voiture,voiture,voiture,NOUN,thing_gendered,31,Female,A,1
5d133cd73f917500196ec691,109,sont,sont,sont,AUX,no_agreement,31,Female,A,1
5d133cd73f917500196ec691,76,je,je,je,PRON,person_epicene,31,Female,A,1
5d133cd73f917500196ec691,21,sont,sont,sont,AUX,no_agreement,31,Female,A,1
5d133cd73f917500196ec691,74,trompé,trompae,trompae,ADJ,person_gendered,31,Female,A,1
5d133cd73f917500196ec691,72,s,s,s,PRON,person_epicene,31,Female,A,1
5d133cd73f917500196ec691,30,belle,bial,beae,ADJ,person_gendered,31,Female,A,0
5d133cd73f917500196ec691,2,représentante,représentanx,représentaire,NOUN,person_gendered,31,Female,A,0
5d133cd73f917500196ec691,41,se,se,se,PRON,person_epicene,31,Female,A,1
5d133cd73f917500196ec691,91,serra,serra,serra,VERB,no_agreement,31,Female,A,1
5d133cd73f917500196ec691,19,supérieure,supérieurx,supériaire,ADJ,person_gendered,31,Female,A,0
5d133cd73f917500196ec691,68,de,de,de,DET,thing_epicene,31,Female,A,1
5d133cd73f917500196ec691,52,déjeuner,déjeuner,déjeuner,NOUN,thing_gendered,31,Female,A,1
5d133cd73f917500196ec691,115,présent,présenx,présent,ADJ,person_gendered,31,Female,A,0
5d133cd73f917500196ec691,71,il,al,al,PRON,person_gendered,31,Female,A,1
5d133cd73f917500196ec691,92,la,la,la,DET,thing_gendered,31,Female,A,1
5d133cd73f917500196ec691,77,le,lu,lu,PRON,person_gendered,31,Female,A,1
5d133cd73f917500196ec691,106,mais,mais,mais,CCONJ,no_agreement,31,Female,A,1
5d133cd73f917500196ec691,70,succès,succès,succès,NOUN,thing_gendered,31,Female,A,1
5d133cd73f917500196ec691,18,bien,bien,bien,ADV,no_agreement,31,Female,A,1
5d133cd73f917500196ec691,90,lui,lu,lui,PRON,person_epicene,31,Female,A,0
5d133cd73f917500196ec691,34,une,une,une,DET,thing_gendered,31,Female,A,1
5d133cd73f917500196ec691,99,yeux,yeux,yeux,NOUN,thing_gendered,31,Female,A,1
5d133cd73f917500196ec691,63,volonté,volonté,volonté,NOUN,thing_gendered,31,Female,A,1
5d133cd73f917500196ec691,13,intellectuel,intellectuael,intellectuex,NOUN,person_gendered,31,Female,A,0
5d133cd73f917500196ec691,24,amateurs,amataires,amataes,ADJ,person_gendered,31,Female,A,0
5d133cd73f917500196ec691,75,mais,mais,mais,CCONJ,no_agreement,31,Female,A,1
5d133cd73f917500196ec691,102,tes,tes,tes,DET,person_epicene,31,Female,A,1
5d133cd73f917500196ec691,35,belle,belle,belle,ADJ,thing_gendered,31,Female,A,1
5d133cd73f917500196ec691,26,furent,furent,furent,AUX,no_agreement,31,Female,A,1
5d133cd73f917500196ec691,87,un,an,an,DET,person_gendered,31,Female,A,1
5d133cd73f917500196ec691,22,les,les,les,DET,person_epicene,31,Female,A,1
5d133cd73f917500196ec691,79,elle,al,al,PRON,person_gendered,31,Female,A,1
5d133cd73f917500196ec691,57,parla,parla,parla,VERB,no_agreement,31,Female,A,1
5d133cd73f917500196ec691,28,admirés,admiraes,admiraes,ADJ,person_gendered,31,Female,A,1
5d133cd73f917500196ec691,11,et,et,et,CCONJ,no_agreement,31,Female,A,1
5d133cd73f917500196ec691,104,sont,sont,sont,AUX,no_agreement,31,Female,A,1
5d133cd73f917500196ec691,112,celui,céal,celae,PRON,person_gendered,31,Female,A,0
5d133cd73f917500196ec691,98,les,les,les,DET,thing_epicene,31,Female,A,1
5d133cd73f917500196ec691,42,montrèrent,montrèrent,montrèrent,VERB,no_agreement,31,Female,A,1
5d133cd73f917500196ec691,80,parla,parla,parla,VERB,no_agreement,31,Female,A,1
5d133cd73f917500196ec691,111,restés,restaes,restaes,ADJ,person_gendered,31,Female,A,1
5d133cd73f917500196ec691,105,partis,partiz,partaes,ADJ,person_gendered,31,Female,A,0
5d133cd73f917500196ec691,100,certains,certans,certans,PRON,person_gendered,31,Female,A,1
5d133cd73f917500196ec691,7,francais,francaix,francaere,ADJ,person_gendered,31,Female,A,0
5d133cd73f917500196ec691,17,négociatrice,négociataire,négociaire,NOUN,person_gendered,31,Female,A,0
5d133cd73f917500196ec691,110,tous,touz,tous,ADJ,person_gendered,31,Female,A,0
5d133cd73f917500196ec691,120,interlocuteur,interlocutaire,interlocutaires,NOUN,person_gendered,31,Female,A,0
5d133cd73f917500196ec691,85,joueur,jouaire,jouaire,NOUN,person_gendered,31,Female,A,1
5d133cd73f917500196ec691,45,amicaux,amicauz,amicaux,ADJ,person_gendered,31,Female,A,0
5d133cd73f917500196ec691,81,à,à,à,ADP,no_agreement,31,Female,A,1
5d133cd73f917500196ec691,97,dans,dans,dans,ADP,no_agreement,31,Female,A,1
5d133cd73f917500196ec691,47,amies,amiz,amix,NOUN,person_gendered,31,Female,A,0
5d133cd73f917500196ec691,60,ton,ton,ton,NOUN,thing_gendered,31,Female,A,1
5d164f9b1a4be700176367bd,120,interlocuteur,interlocuteuri,interlocutrisi,NOUN,person_gendered,27,Male,I,0
5d164f9b1a4be700176367bd,23,réalisateurs,réalisateuris,réalisateuris,NOUN,person_gendered,27,Male,I,1
5d164f9b1a4be700176367bd,44,et,et,et,CCONJ,no_agreement,27,Male,I,1
5d164f9b1a4be700176367bd,35,belle,belle,biel,ADJ,thing_gendered,27,Male,I,0
5d164f9b1a4be700176367bd,90,lui,lui,li,PRON,person_epicene,27,Male,I,0
5d164f9b1a4be700176367bd,92,la,la,la,DET,thing_gendered,27,Male,I,1
5d164f9b1a4be700176367bd,54,la,li,li,DET,person_gendered,27,Male,I,1
5d164f9b1a4be700176367bd,32,a,a,a,AUX,no_agreement,27,Male,I,1
5d164f9b1a4be700176367bd,63,volonté,volonté,volonté,NOUN,thing_gendered,27,Male,I,1
5d164f9b1a4be700176367bd,95,la,li,li,PRON,person_gendered,27,Male,I,1
5d164f9b1a4be700176367bd,105,partis,partiis,partiis,ADJ,person_gendered,27,Male,I,1
5d164f9b1a4be700176367bd,19,supérieure,supérieuri,supérieuri,ADJ,person_gendered,27,Male,I,1
5d164f9b1a4be700176367bd,107,les,les,les,DET,person_epicene,27,Male,I,1
5d164f9b1a4be700176367bd,14,actif,activi,activi,ADJ,person_gendered,27,Male,I,1
5d164f9b1a4be700176367bd,34,une,une,uni,DET,thing_gendered,27,Male,I,0
5d164f9b1a4be700176367bd,1,une,uni,uni,DET,person_gendered,27,Male,I,1
5d164f9b1a4be700176367bd,98,les,les,les,DET,thing_epicene,27,Male,I,1
5d164f9b1a4be700176367bd,118,écouter,écouter,écoutis,VERB,no_agreement,27,Male,I,0
5d164f9b1a4be700176367bd,15,une,uni,uni,DET,person_gendered,27,Male,I,1
5d164f9b1a4be700176367bd,88,expert,experti,experti,NOUN,person_gendered,27,Male,I,1
5d164f9b1a4be700176367bd,77,le,li,li,PRON,person_gendered,27,Male,I,1
5d164f9b1a4be700176367bd,84,le,li,li,DET,person_gendered,27,Male,I,1
5d164f9b1a4be700176367bd,82,plusieurs,plusieurs,plusieuris,DET,person_epicene,27,Male,I,0
5d164f9b1a4be700176367bd,57,parla,parla,parli,VERB,no_agreement,27,Male,I,0
5d164f9b1a4be700176367bd,40,écrivains,écrivainis,écrivainis,NOUN,person_gendered,27,Male,I,1
5d164f9b1a4be700176367bd,3,suisse,suisse,suissi,ADJ,person_epicene,27,Male,I,0
5d164f9b1a4be700176367bd,33,acheté,acheté,achetéi,VERB,no_agreement,27,Male,I,0
5d164f9b1a4be700176367bd,113,qui,qui,qui,SCONJ,no_agreement,27,Male,I,1
5d164f9b1a4be700176367bd,29,ma,mi,mi,DET,person_gendered,27,Male,I,1
5d164f9b1a4be700176367bd,42,montrèrent,montrèrent,montrèrent,VERB,no_agreement,27,Male,I,1
5d164f9b1a4be700176367bd,49,venues,venuis,venuis,ADJ,person_gendered,27,Male,I,1
5d164f9b1a4be700176367bd,59,un,un,un,DET,thing_gendered,27,Male,I,1
5d164f9b1a4be700176367bd,60,ton,ton,ton,NOUN,thing_gendered,27,Male,I,1
5d164f9b1a4be700176367bd,115,présent,présenti,présenti,ADJ,person_gendered,27,Male,I,1
5d164f9b1a4be700176367bd,11,et,et,et,CCONJ,no_agreement,27,Male,I,1
5d164f9b1a4be700176367bd,18,bien,bien,bien,ADV,no_agreement,27,Male,I,1
5d164f9b1a4be700176367bd,22,les,les,les,DET,person_epicene,27,Male,I,1
5d164f9b1a4be700176367bd,30,belle,belli,biel,ADJ,person_gendered,27,Male,I,0
5d164f9b1a4be700176367bd,36,voiture,voiture,voiture,NOUN,thing_gendered,27,Male,I,1
5d164f9b1a4be700176367bd,69,grands,grands,grands,ADJ,thing_gendered,27,Male,I,1
5d164f9b1a4be700176367bd,91,serra,serra,serra,VERB,no_agreement,27,Male,I,1
5d164f9b1a4be700176367bd,111,restés,restéis,restéis,ADJ,person_gendered,27,Male,I,1
5d164f9b1a4be700176367bd,70,succès,succès,succès,NOUN,thing_gendered,27,Male,I,1
5d164f9b1a4be700176367bd,104,sont,sont,sont,AUX,no_agreement,27,Male,I,1
5d164f9b1a4be700176367bd,53,gourmand,gourmand,gourmand,ADJ,thing_gendered,27,Male,I,1
5d164f9b1a4be700176367bd,7,francais,francaisi,francaisi,ADJ,person_gendered,27,Male,I,1
5d164f9b1a4be700176367bd,16,nouvelle,nouvelli,nouviel,ADJ,person_gendered,27,Male,I,0
5d164f9b1a4be700176367bd,24,amateurs,amateuris,amateuris,ADJ,person_gendered,27,Male,I,1
5d164f9b1a4be700176367bd,9,invitée,invitéi,invitéi,NOUN,person_gendered,27,Male,I,1
5d164f9b1a4be700176367bd,112,celui,celli,cellis,PRON,person_gendered,27,Male,I,0
5d164f9b1a4be700176367bd,73,est,est,est,AUX,no_agreement,27,Male,I,1
5d164f9b1a4be700176367bd,94,en,en,en,SCONJ,no_agreement,27,Male,I,1
5d164f9b1a4be700176367bd,45,amicaux,amicalis,amicalis,ADJ,person_gendered,27,Male,I,1
5d164f9b1a4be700176367bd,27,tous,toutis,toutis,ADJ,person_gendered,27,Male,I,1
5d164f9b1a4be700176367bd,55,première,premièri,premièri,ADJ,person_gendered,27,Male,I,1
5d164f9b1a4be700176367bd,87,un,uni,uni,DET,person_gendered,27,Male,I,1
5d164f9b1a4be700176367bd,97,dans,dans,dans,ADP,no_agreement,27,Male,I,1
5d164f9b1a4be700176367bd,110,tous,toutis,toutis,ADJ,person_gendered,27,Male,I,1
5d164f9b1a4be700176367bd,46,des,des,des,DET,person_epicene,27,Male,I,1
5d164f9b1a4be700176367bd,100,certains,certainis,certainis,PRON,person_gendered,27,Male,I,1
5d164f9b1a4be700176367bd,83,paysannes,paysannis,paysannis,NOUN,person_gendered,27,Male,I,1
5d164f9b1a4be700176367bd,80,parla,parla,parli,VERB,no_agreement,27,Male,I,0
5d164f9b1a4be700176367bd,2,représentante,représentanti,représentanti,NOUN,person_gendered,27,Male,I,1
5d164f9b1a4be700176367bd,76,je,je,je,PRON,person_epicene,27,Male,I,1
5d164f9b1a4be700176367bd,56,championne,championni,championni,NOUN,person_gendered,27,Male,I,1
5d164f9b1a4be700176367bd,102,tes,tes,tes,DET,person_epicene,27,Male,I,1
5d164f9b1a4be700176367bd,109,sont,sont,sont,AUX,no_agreement,27,Male,I,1
5d164f9b1a4be700176367bd,39,les,les,lis,DET,person_epicene,27,Male,I,0
5d164f9b1a4be700176367bd,10,heureuse,heureusi,heureusi,ADJ,person_gendered,27,Male,I,1
5d164f9b1a4be700176367bd,41,se,se,se,PRON,person_epicene,27,Male,I,1
5d164f9b1a4be700176367bd,58,d,d,d,ADP,no_agreement,27,Male,I,1
5d164f9b1a4be700176367bd,86,était,était,était,AUX,no_agreement,27,Male,I,1
5d164f9b1a4be700176367bd,21,sont,sont,sont,AUX,no_agreement,27,Male,I,1
5d164f9b1a4be700176367bd,66,a,a,a,AUX,no_agreement,27,Male,I,1
5d164f9b1a4be700176367bd,71,il,iel,iel,PRON,person_gendered,27,Male,I,1
5d164f9b1a4be700176367bd,67,valu,valu,valu,VERB,no_agreement,27,Male,I,1
5d164f9b1a4be700176367bd,61,chaleureux,chaleureux,chaleureux,ADJ,thing_gendered,27,Male,I,1
5d164f9b1a4be700176367bd,5,le,li,li,DET,person_gendered,27,Male,I,1
5d164f9b1a4be700176367bd,68,de,de,de,DET,thing_epicene,27,Male,I,1
5d164f9b1a4be700176367bd,51,un,un,un,DET,thing_gendered,27,Male,I,1
5d164f9b1a4be700176367bd,52,déjeuner,déjeuner,déjeuner,NOUN,thing_gendered,27,Male,I,1
5d164f9b1a4be700176367bd,31,voisine,voisini,voisini,NOUN,person_gendered,27,Male,I,1
5d164f9b1a4be700176367bd,6,mécanicien,mécanicienni,mécanicienni,NOUN,person_gendered,27,Male,I,1
5d164f9b1a4be700176367bd,43,disponibles,disponibles,disponiblis,ADJ,person_epicene,27,Male,I,0
5d164f9b1a4be700176367bd,114,était,était,était,AUX,no_agreement,27,Male,I,1
5d164f9b1a4be700176367bd,13,intellectuel,intellectuelli,intellectuelli,NOUN,person_gendered,27,Male,I,1
5d164f9b1a4be700176367bd,65,leur,leur,leur,PRON,person_epicene,27,Male,I,1
5d164f9b1a4be700176367bd,79,elle,iel,iel,PRON,person_gendered,27,Male,I,1
5d164f9b1a4be700176367bd,25,ils,iels,iels,PRON,person_gendered,27,Male,I,1
5d164f9b1a4be700176367bd,72,s,s,s,PRON,person_epicene,27,Male,I,1
5d164f9b1a4be700176367bd,103,collègues,collègues,collèguis,NOUN,person_epicene,27,Male,I,0
[truncated: 12,324 more rows]
